# Supplementary material for: High molecular diversity of full-length genome sequences of zucchini yellow fleck virus from Europe
Source: Arch Virol. 2022 Aug 9;167(11):2305–10. doi: 10.1007/s00705-022-05558-9 (PMC9556397; doi:10.1007/s00705-022-05558-9)
Supplement: Supplementary file 3 — Supplementary file3 (TXT 72 KB) [file 705_2022_5558_MOESM3_ESM.txt]

>PV-0379_ON456303
aaauaaaacaacucaacacaacacaaaucaaaacaacgcaauucaaaacaaucaagcuuucuuuauuuuccauaaaagug
acuuucaaauuuuuccugaacaacaacucaccgcaauggcaucacugguaucauauguuccgagaaacaaauuggauguu
caaaagcgcaacgcuuuuggcgacgguuacauugaacacaggcugcagaggaaagcagacaauggacauaccaaauacug
gauggaauaccaaguugaccuuggcgcaaaaauccuauucuucaugaugaauucgacugcugcagaugggaaggcacuuc
uuaagaagucgccuagacaacagaacgauguccuggacaucgcaagaaaagcaaugauuagcagacugauguaugaauuu
gacacugagaagugggugugcccggacugugacaacugucacaguaaauuuuucaagcgcugugaagaaugugagagaac
uuucuuuuucacugagcaaaaucucaugcacucaaucgaugaaaucugcgauuauuucgaugugucauaugaugacauua
ggaacaucgguuuugauuucaugauccgugaaauugaaaaggaggacaggaaggauaaggaacucgcagcugcuguggcu
gcuaacggaaucgaacucacugaugaguucaucaaggaaaauuccauuucuucuguggauauggaaguugagaaagaaau
ugcagagauucaaaacaacgauguaucugacaacaugauuguugauguuccaagagcaccaacaauuaugaucggggaca
uugaaauuccucuuccaaucauugauacggagauggcugaacaaguuaacacuccagacguggagguuuuugagucugau
guuacacaaccaauaacugaguugguugacacagcacuacaaguugcagagaaauuaacuacacagguagaagcaucaga
aaggaagucgaggaguguuucccugauacuagcaagcgcuaagcguaucagagacuugaaggaaacaagaaugauaauga
agaaggaagcagcgaaggaaaaagaaaucuucgccaaacuuggaagaucucuacaguugcacaaaaggcgaaguaaucaa
guuaucgugaagaacauaaacgguuuacgaagauggaagacaaagaaggaggcgcguacaaaucaccugaaaggcucuga
ugucgucauaacaaaaauggauguugauacauccaccaaagaagagcaugaagcuuuaauuccuggaauuaagguugcga
caucucgaaagauaagaauugcgcgaacaaacaagaaaguucaaggcugcgaaaaccaaaauuaugugauuaaggagcua
ggccgcuuauguaagcguaauucucuuaccguugaauugaucacgaaaagaaaaauuaggcacaucaauuuuaaggaugg
acucgcauacguacggcuuaaacacauggaucacaaaagacacagaacugacguuacuuccaauaaggauauggaaagcu
uguuugaaugguuugcugagaagacagucaaaaauuacacuugcaaccacaaaauauugaccuucggaucaagugggcuu
guguuuaaagcggcaaaucucaagggcauugggagacacaaaggcagauauuucauaacccgagguagguacgaaaauaa
acucaucgaugcucguucacgcauaucucaugaaacagcauuaaagauccaacaguacacagauguaccagagcgauuuu
ggucuggguuuaaccaaucuuucauuagaaauagaaaaccuaucgaucacgcuuguacuucagaucuugaugugaaaaca
uguggagaaguggcagcccuggugacuuuaauucucuucccuugucacagaaucaccugcaaaacuugucugaaucaugc
gaaggaacgagucaucagugaaguuggcgaggacaucaagagugaauuggaaagguuacggagugugcuugauucauaug
gugguggauuuggucacguaucgaauuuacuugaccaauuaaguaaaguguuaaaugcgcaaaacgacaaugauguggau
uucaaagaaauugcuuguaaaauugaugacagaacagaagcaccauggaaacauuugucaaacauuaacaacacuuugau
caaagguucaucagcaacaggucgggaauucgcagcagcaacaagagaauuacgagagguuguuagauggcauuugaagc
gaacggaauccauucgagcagguagcgucaaggacuuuagaaacaaaagaucuggaaaggcacauuucaauccagcauua
acaugugauaaucagcucgacaagaaugguaacuucauuuggggagagcgacaacaucaugcaaagcguuucuuugugaa
uuauuucgagaagguugaucauaagaaaggcuaugaauucuacagcaugcggaaaaacccaaauggagugaggaagauag
gcauuggaaacuuguuguuuucaacgaauuuggagagauuucgacaacagaugaaaggagaacaugucgagcaagguccu
auuaccagagagugucuuucauuacgacaugguaauuggguucacgcauguuguugcguaacccuggacgaugggcagcc
guugcugagugagaucaaaaugccaacgaaaaaucacauuguacuugguaauucuggagacccuaaguauguugauaugc
caguuuuagaaucggacucuauguauauagcaaaagaaggauauugcuauaugaacauuuuucuagcuaugcuugucaac
auaccugaaggggaagcgaaggauuucacgaaaaagguuagagacuuaguuggagcaaaguuaggcaccuggccaacuuu
gagagacguggcaacgugugccaaucagcuaauauuaucacauccagaugcagcaaaugcagaacuuccucgaauuuugg
uugaucaugugcacaaaacaaugcaugucguugauucauacggaucaaucagcacagguuaucacgucuuaaaggcuaac
acagugaaucaauugauacaauucucaagagagccuuuagauagcgagaugaugcauuacuuggugggaggagauggauu
ugaucccacccaaaucugcuuaacucaguuaaugaaagcuaucuacaaaccaacagaguuguacaaccuuuugaaggaug
agccguaccugaucacuauagcucucgagucaccuaguguacuauugacauuauuuaauaguggagcagucgagcacgcu
uuaacuuacuggauuaagagagaucaagauguugcagauaugaucuuguugguugagcauuugagucagaagguuacagu
cgccaaaacgauaacugcucaauucaaugaaauuaggucacaugcuccugaauugaaagccauucuuggacgagguacga
agccauggguuacguucgacagagcguguaacaugguugacguacuuguuaauucaggaaucacugaugaaggcuugcuc
aaacaagguuaugcaggaauuggcccuaaaaugaaggaagcaauugaaaaaaccuacgccgcgaucuugcaagaggagug
gaacgcuuuaaguuuguggcagcgcuugcaggcaagauacuacucauacaaggcacgacccucguauucaaaguauuuaa
agccgagcgcccucgcagauuuaaacauaguuuacgacuucucacugaaauauugugcacacgagguagggagagcaaug
cuugucccuuucagaucagcaagaagggcaggagagaagauccagaauagcgugacacagacgauuaggggagcgguugu
uaauaguugucaauauuuguuuagcgaugucgucagauuaguuaaugucauuuuaguuuuaaauuuucuaacaaguuugg
uuaaagugucccacucaauggcaauugaacacaagcguuugcaacuugaagaggcuaaggccaagaaagagaaagcauuu
gaucaauuagaacaacuguaccaacaguuguccauugaaaucaaagauaugccaacaguugcugaauuuuaugcguuugu
ugaugaaaagaaucccgaauugucugaaucugcucgaucgcuucuuggccaagguguucaauuucaagccaaaacagacg
gcgagaaaacaauggaacaagugauugcauucaugacauuguugaugaugcucuuugacacggauagaagcgauugucuu
uuuaggauucugaauaaauuuaaagggguuguuggcucaaucggucaaaauguauaucaucaaucucuugacgacguguc
agauuuauaugaagacaagcaacaaacaauugauuuugacauuagcguggaugauguaccucucaauggaccuguugaug
uuacguuugaggcuuggugggaugcucaacuaguuaaaaauaacguagugggucacuauaggauagguggagaauucaug
gaguucacaagagagaacgcagcagucauugcagcugaugucucacacagcgaacacacggaauucuuaauuaggggugc
gguagguagugggaagucaacugggcuuccuagucuguuaagugauagagguaguguccuuuuaauugaaccaacuagac
cccugugcgaaaauguaugcaagcaacucagaggcgaaccguuucauaagaguccgacucuuagaaugcgugggcuaaca
gcauuuggcucuaccccaaucacuaucaugacaaguggguuugcuuugcauuauuaugcccauaacauagaucaguugag
aacauuugauuucaucauuuuugaugagugucacguuguugaugcacaagcaauggcuuucuuuugucuuauacgcucau
augguguuuuaggcaaagucauaaaaguuuccgcgacgccucccgggcgcgaaucugaauucacaacacaacacccuguc
aaacuauccacugaagauaguuuaaguuuucaacagcugguuggaaacuuuggaaguggggcugugagcgacgugacuca
aaaagcagacaacauacugaucuauguagcaaguuacaacgagguugaucaauugagcaagaugauaauugauaaaggac
accucguaacaaaaguugaugggcggacuaugaaaguuggacgaacugaaauagaaacacgaggaacgaaagacaagaag
cauuucaucgucgcaacuaacauaauugaaaaugggguuacauuagauauugaugcugucguagauuuuggauuaaaagu
ugucccagaauuagauguagaaaauaggguaauaagauauagcaagaagccuauuaguuauggcgagcgcauacagagau
uagguagggucggucggcauaaaccaggguuugcucuucgaauuggucauacagagaagggaauucaagaaauuccagaa
auggcugcaacugaagcagcuuuccucuguuuugcauauggucucccgguuaugucucacaauguagguguuagcuuacu
cucaaaauguacaguuagacaggcuaggacaaugcuaaauuuugaaguuaguccuuucuuuauggcgcauuuaguaucua
guaaugguagcaugcacccaaagaucaaugauuugaugagucgauucaaacuuagggauagugaaauaccucuaaguucu
ucagcuauuccucauggcguuaacaccauuuggaucucggcucgagaauacgaaucaauagguguacaucugaguauacc
ugaggauacacgaguuccuuucgugaucaaggauauuccugagaaacuuuacauugaucuaugggaagcuauuaagauau
auaagcgugacauaacauuugguagaauaucuaguucaucagcaggaaaaauugcauacacucuuaggacugaugcguau
ucaauuccuagaaccauucugacaauagauagacuaauugcagccgagaaugcaaagcaugcgcacuucaaggcaaugac
uagcagauguagcauuucaucgaguuuuucguuguuaaaugucuuaaauucaauucaaaguagguaccuuguagaucauu
cuguagacaauauuaagaaauuacaagcagcaaaagcacaacuucagcaguuuagcaacagugugaaugaaggaaacaug
gagagguuaauucaggauuucagcgcaauaacaucaguuuaccaccagaguucagauggaagaucucauguaagcaaagc
ucuuggucuuaaagguaucuggaauaagcaagugcuuuguaaagauauacuuauuugcgguuuuucucucaucggaggag
ccgugaugauauaucaacauuucacuagccaaguucagaacaaaaguguguaccaucaaggauuuuccgcuagacaacga
caaaaauugcgauuuagacaagcuaaggacaugaagcuuggaaaagaagucuaugcagaugauggaaccauugaacauua
cuuuggagaagcuuauaaaaagaagggcaacaagaaaggaaagaugcacggaaugggggucaaaacaaggaaauucguug
caacguauggauuuaaaccugaagauuauucauacguuagauuuuuggacccuuuaacuggugaaacgauggacgagaac
ccacauguugaucuuaacuuaguccaagagcaguucggaaaaguucgcgaugacuacauagacgcugaucuucuuaacaa
gcaauugauugcgaucaguccuggaauaaaagcauacuauguuaggaacgccacaaaaacagcucuugagguagauuuga
cuccacacaacccgcugaaagugugugauaauaaacuaacaaucgcaggguuuccugauagagaauuugauuuacgacaa
acugggaaaccacgcgaaauugacguagauaaagugccaucagcuucaaaacaaagagugacauucgaaaguagaugccu
guuugcugggaugagaaauuauaguggcauaucaucuguuguuugccacuuaaagaacacaucaggaaaugguuguuccu
uguuugguguuggauauaauucauacaucaucacaaauagacaucuauuuaggaacaacgacggaacauuagugguucaa
ucucaacacgguaucuuucgagugaagaacacucuaacucucaaacuagcucccgucggcaaaacugacauggucauaau
caggaugccaaaagauuucccaccauuucauaguagggcucgauuuagagcaccucgaaccacugacaaaguuugcaugg
ugggaguugauuaccaggaaaaccauauuucaaguaaagucuccgacacaucuccaauuggagcuggugaaggugaguuu
gguggacacuggauaucaacaaaagacggugauugugggaaccccuuagucuguguuaacgauggauuuauaauuggaau
ucauaguuuaucgaauucggacaauucuaugaauuauuuugcuaaaaucccugaagauuuugaagaaaacuaucuuaaga
agauagauaauuuggaguggggaaaucauuggcgauacaauccuaaugaaaucuguuggggggcccuggaaaucaauaau
agucaacccgaggcuauauucaauguuagcaagaagauacauacauugggaguguaugaacaggcuagucaaaggugguu
auuugaccaacugcaugggaaccuuaaaggaguuuguucagcaaguaguaaccuaguuacuaaacauguugugaaaggac
caugcauguuauucaaucaauaucuugggugcaaugaagaggcugcaaauuuuuucaagccuuugaugggacacuacaug
aaaagcguucucagucgugaagcauaugcgaaggaucuccuuaaauaugcuagcgagauuaucguuggggaugucgauca
ugaaguguuugaggauagcguugaacaagucauugcauuacuagacgaacauggaggcuauggguuggaguauguaaccg
auagcgagacaauaauaucagcgcuaaacauggacgccgcugugggugcucuuuacacagggaagaagagaaaauauuuu
gaggauacaacugucaaggacagagaagaguuaguacaagcuagcugcaaaagauuauuugaaggaaagcuuggaguuug
gaauggcucauuaaaggcugaaaucagaccagcugagaaaguucuugcuaagaaaacucguucguucacugcagcacccc
uggacacauugcugggagccaaagugugcguugacgacuucaauaauugguuuuacagcaagaacaugacuugcccaugg
acaguuggaaugacgaaguucuauaaaggaugggacgaauuccuucgccuucucccggaaggcuggauauauugugaugc
agaugggucucaguuugauagcucauuaacgccauacuuacucaaugcagucuuacagauucgucugugggcaauggagg
acuggaguguuggugagcaaaugcugagaaaucuauacagugaaauuauauacacacccauucuagccccugauggaacc
auugugaagaaauucaaaggaaacaauaguggacaaccgucuacuguuguagauaauacauugaugguuuuaaucacuau
guauuauucucucaggaaggcuggguauggggaaaaucaacaugaaguguguagauuuuucauaaauggagacgaucucg
uuauugcaguacauccugaucaugaaccuaugcucgacacguuucaagccucguuugcagaacuuggauugaaauaugac
uuuucaucgaggcacacagauagacaagaaaucugguucaugucacaccaagggauuuugaaggauaaccuguacauucc
aaaguuagagcaagaaagaauuguagccauacuugaaugggauaaggcaaagcuuccugagcaucgucuagaagcaauca
uggcugcaauuauugagucauggggucacgaagaccucacagagcagaucagaaaauuuuaccaguggguuuuggagcaa
gcacccuacaaugaguuagcuaagcuuggaaaggcaccauacauuucagaaguuggacugagaaauuuguacacaaauga
aagagcaagccccucugaacuagaagaguauuugacaaaauauuuugaggaagagaggggugacaguccugaauuguugg
uauaccaccaaucaaacucauugagcaguaaaagcgucuaccaucaaucuagcgaaggaaagauugaugcagcagcgacc
caagcaaauaagaaaggaaaagacgucgaaagcgcugccaccgcgaaggaugacaaaaacaaggagguggaaaaaaagaa
agaaccagaccgagauguggacguggggagcucuggugcucuaucggucccgagaauaaaagcauucaaugauaaaauga
ugguuccuaaaugcagaggaaaagcaguacuuaaucuugagcauuuaauaaaguacaauccucaacagguuacucuuuca
aacacucgaucaacucaagaacaguuugauagaugguacgaaggaguuagccuugcauauggaaugaaugaucagcaaau
gucgauuaucaugaauggauuaauggucugguguauugaaaauggaacauccccagauauaucugguuccugggugauga
uggauggagacgugcaaguugaguaucccauccaaccauuaauugagaaugcagcgcccaccuucaggcagaucauggca
cauuuuagcaauuuagcugaagcauauauugcuaaaaggaauaugaccgagcguuauaugccacgauauggcuugaagag
aaauuugacugacaugagucucgcccgguuugcauuugacuucuacgagauuaacucaaagacuccagaacgagcgagag
aagcucauaugcaaaugaaagcggccgcucuuaggagugcgaaucgucgcuuguucgggauugauggcagugucaguaac
agggaugaaaacacggagaggcacacuguugaugacgucgauaguaauacucauucuuugcacggaaugaggaagugacc
ucgguuuaucuauuauuuaugagcccguauguuuagucucucuauuuuacguguaaccuuagugucaguguggguguccc
accuauauacuaugugucagugagggugucccuccuagucuuuguuccguaauuuagccguucuucuugagccuuugugc
aguguggccgcgccaugugucggaaagucuucuggagaaaggg
>PV-1248_isolate1_ON456304
aaauaaaacaacucaacacaacacaaaucaaaacaacacaacucaacacaaacaaguuuucugcaaauuuugcaaacaac
aacacauccgucaccuuuuacaaucaacaacugugaaauggcgucucuuauuucguauguucccagaaacaagcuagaug
uucagaagaacuuagcuuacggcgaugcguacacugagcgcucgcugcagaggaaggccgacaauggucacacaaaguau
uggauggaauaccaaguugaucuuggugcuaaaauccuuuauuuuaugaugacagcaacagcugaagauggcaagaaacu
ucuucagaaaucagcaagacaaagaaaugauguccuggacaucgcgaggaagucgaugauaagccguuuggcuuaugaau
ucgacacggagaugugggugugccccgaaugugauuacugugauaacaaauucuuuagaauuuguucugagugugauacg
aaauaccuuuucaccgaggcaaaucugcauuacucaauugacgagaucugugauuacuuccaaaugucguaugaugacau
uagacauauugguuuugauuucaugauccaagaaauugagaaggaagacagaaagagagaugaguuugcggcugcugugg
cugcaaguggaauugaacucacugaugaguucgugaaagaagcauccaauuccucuguggaaauggagauugauagaguu
aaggaaagucccaacucuucuguggagaugggaguuaaaagggaagcagucaccgacauggagguugagaaggugaaaac
aaucacgaaaccugaacuuuucaaucaacaaacaaucaugauuggagaaauugaaaucccucugccaauaauugaugugg
agaugacugaacaggcugccacaccuaauguggagaacuuugauguggaugucaaacaaccaauuaaugaauugguugac
acagcucucaagaucgcuacaaauauagugcaaaagcaacagacucccaaggacaaacaaucgcgaaguaugucaaucau
ccuacggagugcuaagcucaucagggacagaaaggaaacgcgagcgaugaugagagcggaggcagagaaagaaaaggaaa
ucuucuccaaacuugaaugcaaacuaucuuuacauaaaaggagaaagaaucaaguuguuguacgaaacgugaaugguguc
uggaaauggagaaacaagcgcgcagccaaaucaaaccaucuaaaaacuggugagagaaucaucgagaaaauggauuugga
ugccccugagaauagaguuacagaaacuuuaauuccuggaauuaaaguagcaacguccaagaagaugaaaacaccuacga
cacauaggaaacugaaagguguuaguacacagaaucacaucaugcgcgagcugggucgacuuugcaagagaaacucuauu
caaauugaguuaaucucaaaaaggaagacuaggcacguaucuuucaaggauggauuggcguaugucaggcucaagcacau
ggagcacaagagacacagaguugaccuaaacucgaacaaggaaauggaagaucuauucgaaugguuugcacagaaaacaa
uuaagaaauucacaugcaaccauucuauacugacaaauggauccagugggcuuauuuuuaaaguaaguaaucuuaaagau
cucgggaggcaucgcgguucauauuuuauaacgcguggcagguaugaaaauaaacuuauugacgcaagaucgcgaauuuc
acaugacacagcacucaagauucagcacuacacggaugugccagaaagauuuuggucagguuucaaucaaucuuucauuc
guaauagaagaccaguugaucacucgugcacaucagaucuugauguaaaaacuugcggagaagucgcagcgcucgucacu
uuaaucuuauucccuugucacagaaucacgugcaagacauguuuaacucaugcaaaagagcguguuaucagugaaguugg
ggaagacauuaaaagcgaacucgaacgacuccggagugugcuugauucuuaugguggaggauuuggucaugugucaaacu
ugcucgaucaauuaaacaaaguucugaaugcgcaaaacgacaaugacgcagauuuuaaagagauugcgagcaaaauugau
gacagaacagaagcaccauggaagcauuuaucaaaugugaauaacauuuugaucaaggggucuucugcuacugggaauga
auuugcaacugcaacuagggaguuaagggagauuguccgauggcaccuuaagcgaacagagucaauaagagcaggaagug
ugaaggauuuucgaaacaaacgaucaggaaaagcucacuuuaauccugcucuaacaugcgacaaccaauuggacaagaac
ggaaauuucguauggggugaacggcaacaucaugcaaagcgauuuuucguaaacuacuucgagaagauugaccauggaaa
ggguuacgaguauuacagcauucgcaagaacccgaacgguguuagaaaaauuggcauuggcaauuuguuguucucuacaa
aucuagaaagauuuagacaacaaaugaagggagaacauguugaacaagguccaauaacaaaagaaugccuaucuuuacgu
cacgguaauuggguucaugcaugcuguugugugacucucgaugauggucaaccacuccugagcgagaucaaaaugccaac
gaagaaucacauaguucuuggaaacucgggugacccuaaauacguugacaugccaguguuagaaucagauucaauguaca
uagcgaaagaaggauauuguuauaugaaucucuucuuagcuaugcuugucaacauaccugagggagaagccaaagauuuc
acaaagaaggugcgcgaucuggucggagcuaaguugggcaccuggcccacacuaagagacgucgcuacaugugcuaauca
auugauuuuaucucacccugacgcggcaaaugcagaacuuccaagaaucuugguggaucauguucacaaaacaaugcaug
ucgucgauucauaugguucgauaagcacaggauaucauguucucaaagcaaauaccgucaaucaauugauacaguuuuca
agggagccgcuggacagugaaaugaugcacuauuuaguuggaggugaaacuuuugauccuacucaaguuugcuuaaccca
acuuauuaagugcauauauaagccaaaugaacuguacaauuuauugaaggacgagccguacaugauaacuauagcccuug
agucgccgagcguucuacucacucucuuuaacaguggugcugucgagcgagcguuaacguauuggauuaagagagaucaa
gacguaaccgacaugauuguucuaaucgaacaccuaaguaagaagguaacaauugcccaaacaauugaagcccaguucaa
cgagauuagaacacacgcaccggcacuuaaaucgauuuuagggcguggaacaaagccauggguuaccuuugauagagcau
gcaacaugguugauguuuucguuaacucaggaauaacagaugaggcucuccuuaaacagggauaugcuggaauggggucg
aaaaugcgagaauccauugaaaaaaccuacgcucugaucuugcaagaggaguggaacgcuuuaaguuuguggcagcgcuu
acagguaagauacuacucauacaaggcacaacccucguauucaaaguauuuaaaaccgagcgcacucgcagauuuaaaca
uaguuuacgacuucucacugaaauauuguguacacgagguagggaaagcagcacucggcccuuugaaaucaguaaaaaga
gcaggagaaaagauccacaauacggcuaggaacacaauuagaggcgcaguuguuaauaguugucaauaucuguuuaguga
uguaguuaaauuaguuaauguaauuuuaguuuuaaauuuucuaacagguuuaguuaagguaucccacucaaugauuaucg
aacacaaaagacuccaguuggaagaggcuaagaugaaaaaggagaaggaauuugaucaacuggagcaucuuuaucaacaa
cuaucaauugaaaugaaagacaugccaacuguggcggaauuuuacgcauauguugaugaaagaaauccugagcucucaga
aucagcaagaucucuccugggacaagguguucaauuccaggccaaaacugauaaugagaagacaauggagcaaguugugg
cauuuaugacgcuucucaugauguuguucgacacggaaagaagugauugucuauucagaguccuaaacaaguucaaagga
guuguuggaucaauugggcagaauguguaucaccagucacuagaugaugugucugaucucuaugaagauaaacaacaaac
cauugacuuugacauaagcguggaugacauuucucuaaacggaccugucgacguuacuuuugagucauggugggaugcgc
aacuaguuaaaaauaauguagugggucauuacagaaucgguggugaguucauggaguuuacaagagagaacgcugcuguu
aucgcagcagaugucgcucacagcgaacacacugaguuucucauuagaggcgcaguagguagugguaaaucaacuaaccu
uccuaguuuauuaagcgauagagguagcguguuauugauugaaccaacaagaccgcugugugaaaacgucugcaagcaac
uuagaggugagcccuuucauaagaguccaaccuuacgaaugcguggucuaacagcuuuugguucaacuccaauaacuauu
augacuagugguuuugcuuuacauuauuaugcucauaauauagaccaacuuagaacuuuugauuucauaauuuuugauga
augccacgugguugacucacaggcuauggcuuucuuuugccucauccgaucauauggaguguuaggaaagguccuuaagg
uuucagcaacaccaccugggcgagaggcugaauucacgacacaacacccaguaaagcuuucaacugaagacaaccuuagu
uuucaacaacugguuggaaauuuuggaaguggagcuguuagugacauaacucagaaagcugauaacauuuugauauaugu
cgcuagcuauaaugaggucgaucaacuuagcaagcuuuugcuugauaagggucauauggucacaaaaguugaugguagga
cgaugaaaguugguaggacugaaauugagaccaaaggaacaagagauaagaagcauuuuauaguggcaacuaacaucaua
gagaauggagugacuuuagauauagaugcagucguagauuucgguuugaaagucguuccugaauuagauguugaaaauag
agucauuagauauaguaagaaaccuauuaguuauggagaaagaauucaaagguuagguagaguugguaggcauaaaccgg
guuuugcucugagaauuggacacacggaaaaaggaauucaggaaauuccagagauggccgcaacugaggcugcuuuucug
uguuucgcauaugggcugccagucaugucucacaacgucggcgucaguuugcuuucgaagugcacaguaagacaagcucg
aacaauguugcauuuugagguuaacccuuucuucaugucucacuuaguuucuaguaacgguaguaugcacccaaaaauca
augauauaaugagucgauucaaacucagggauagugagauaccacucaguuccucagccauuccucauggaguuaacacu
auuugguuauccgcuaaggaguaugaagcaguuggaguucacuugaguaucccugaagauacaagagugccuuuugucau
aaaagauguaccugagaaaauauacauugauuuaugggaagcaauuaaaguauauaggcgcgauauaacauucgguagaa
uuaguagugcgucggcaggaaagauugcauacacuuugcgaacugaugcguacucaaucccuaggacaauucuuacaaua
gauagguuaauagcagcugagaacgccaagcaugcgcauuucaaggcuaugacaaguagauguaguauuucuucuaguuu
uucucuauuaaauguuuuaaauucaauucagaguagauacuuaguagaucacuccguagauaacaucaagaagcuucaag
cagccaaggcacaacuucaacaauucaguaauugugcaaaugaagggaauauggaaagacucauucaggauuuuagugcu
auaacgucuguauaucaucaggguucugauggaagagcacaugucagcaaagcgcucgguuugaaaggaguauggaacaa
acaaguuuugugcaaggauauacucauuuguggcuucucauuaguuggaggagccaugaugauauaccaacauuucuaca
aacaguuccaaaauaagagcguguaccaucaaggauucucagcacgucaaaggcagaagcuuagauuuaggcaaacaaga
gacgccaaacuugguaaagaagucuuugcagaugauggaacgauugagcacuauuuuggugaggcuuacaagaaaaaggg
uaacaaaaaggggaaaaugcauggaaugggagcgaaaacucgaaaauucguugcuacauauggguucaaaccugaggacu
acucauaugucagauuccuggauccauuaacaggcgaaacaauggaugaaagcccgcaaguagauaucaaccuugugcaa
gaacaguuuggaaaagugcgugaugaauauauagaugcugaucuccucaauaagcaauuaauugccaucaguccuggaau
uaaggcauauuauauucgcaacgcaacaaaaacagcacuugagguugaucuaacaccccacaacccuuuaaaagucugcg
acaguaaacuaaccauagcaggguucccagacagagaauucgauuuaaggcaaacugggaaaccacgcgaaauugacgua
gauaaagugccagcagcuucaaaacaacggguuacuuuugagaguagaugcuuguucgcugggaugcgaaauuauagugg
uaucacuucugugguuugccaucuuaagaacacgucuggcaaugguuguucucuauuuggaguugguuauaauucauaca
uuauaacaaaucgacaucuauuuagaaguaaugacggcacauugacuguucaaucccagcauggaauauuuaaaguuaaa
aacacauugucucucaaguuagcucccgucggcaaaacagacauggugaucauuagaaugccgaaagacuucccaccauu
ccauaguagagcucguuuucgagcuccgcgaucaacugacaaaguauguaugguuggagucgauuaucaagagaaccaca
ucgcaagcaaaauaucagacacgucuccaauuggugcgggagaaggugaauuuggaggucacuggaucucgacaaaggac
ggcgauuguggaaauccccuuguuugugugagugauggauuuauaguuggaauacauaguuuguccaauucagacaauuc
uaugaauuauuuugccaaaaucccagaggacuuugaagagaacuaucuuaaaaagauagaaaaauuagaguggggaaauc
acuggcgcuauaauccuaaugaaauuuguuggggagcucuugaaauuaauaacagucagcccgaggccauuuucaauguu
cacaagaaaauccacacacuggggguguaugaacaggccgggcaaacgugguuguuugaucagcuacaugggaauuuaaa
aggaguuugcucagcaaguagcaaucucgugacuaagcauguuguaaaaggcccguguaugcuuuucaaucaauaccuug
guugcaaugaagaggcuaacaaguuuuucaagccacuaaugggacacuacaugaagagcguauuaagccgagaggcuuau
gcuaaagaucuucucaaauaugcgagugaaaucguuguuggagaaguugaccaugaaguguuugaaguuaguguagagca
ggucauugcauuauuagaugaacauggaggcuauggguuggaguauguaaccgauagcgaaacaaucauuucagcgcuaa
auauggacgcugcuguuggugcucuguauacaggaaagaagcggaaauauuuugaaaauacaacugugaaagaaagagaa
gaacuaguccaaaccaguuguaaaaggcuuuuugaaggcaagcuuggaguguggaaugggucguugaaagcagaaauacg
accagcggagaagguccuugcuaaaaagacccguucauucaccgcugcuccguuagauaccuuacuuggagcaaaggugu
guguugaugauuucaacaacugguuuuauagcaagaacaugaucuguccauggaccgucggaaugacaaaauucuauaaa
ggaugggaugaauuccugcgacuacuuccugaggguuggauauacugugaugcugaugguucucaauuugacagcucacu
cacuccguauuuauuaaaugcaguuuuauccauucgccuaugggcuauggaagauuggaguauuggugagcaaauguuga
gaaaccuuuauagugagauaaucuacacaccaauucucgcaccugauggcacaauugugaagaaguucaaaggcaauaau
aguggucaaccaucaacaguuguugacaacacguugaugguccuaaucacuauguauuaugccuugagaaaagcaggaua
uugugagaaucagcacgaaguuuguagauuuuucauuaauggagaugauuugguaaucgcagugcacccaaaacaugaag
ccaugcuugacacauuccaagcuucauucgcggaacuuggauugaaguaugacuuuucuucgcgucauacggauagacaa
gauauaugguucaugucacaccaaggaauucuaaaggaagauuuguacauuccgaagcuugagcccgagagaauuguagc
cauauuagaaugggauaaagcgaagcuaccugagcaucgccuggaggcuauuauggcugcgauuauugagucauggggac
augaagaacucacugagcaaauuagaaaauuuuaccaguggguucuugaacaagcaccauacaacgaguuggccaaacug
ggaaaagcaccguacauaucugaaguuggauuaagaaauuuguacacaaaugaaaaagcaagucccucagaacucgaaga
guaccuuacaaaguauuuugaagaggaaaggggugacaguccugaauuacuaguguaccaccaauccaacucuuugaagg
auaaaaguguuuaccaucaaucgagugaaggaaaaauugaugcggcggcaacucaggcuagcagcaagaagggaaaagac
gucgaaagcgcgaacacuuccaacgacaaaagcaauagggaaguggagaaagaaaaagaaccagaucgagacguggacgu
agggagcucuggugcucuguccguuccaaggauuaaagcguuuaaugauaagaugaugguaccaaaguguagaggcaagg
cuguucuuaaccuugagcaucucaucaaguauaacccucaacaagucacucuaucaaacacaagauccacccaggagcag
uuugauagaugguaugaggggguugcacuugcuuaugguaugaaugaccaacaaaugucaauuaucaugaacggauugau
ggucuggugcauugaaaaugguacauccccagacauuucugggucuugggugaugauggauggagacgugcagguugaau
aucccauccaaccauugauugaaaacgcagcgcccaccuucagacaaaucauggcacacuuuagcaauuuagcagaagcc
uauauugcuaaaagaaauaugacagaacgauauaugccacgauaugguuugaagagaaauuugacugacaugagucucgc
ucgguuugcauucgacuucuaugaaauuaacucaaagacuccagagagagcaagagaagcucauaugcaaaugaaagcgg
ccgcucuucggagugcgaaucgucgcuuauucgggauugauggcagugucaguaacagggaugaaaacacggagaggcac
acuguggaugacgucgacaguaguacucauucacugcauggaaugaggagguaaggugccucgguuuaucuauuauuuau
aagcccguauguuuagucucucuauuuuacguguaaccuuagugucagugugggugucccaccuauaugcuaugugucag
ugagggugucccuccuaaucuauguuccguaauuuagccguucuucuugagccuuugugcaguguggccgcgccaugugu
cagaa
>PV-1248_isolate2_ON456305
aauaaaacaacucaacacaacacaaaacaaaacaacacaacucaacacaaacaagcuuucugcaaacuuuugcaaacaac
aaucaucugcucauuucaaauuaucaacauuucaaauggcaucacuaguaucauauguuccacgaaacaaacuggauguc
cgaaggcacauugccuuuggggauggauacacagaaaggaggcugcaacggaaggcagacaaugggcauacaaaauacug
gauggaauaccagguugacacuggugcuaaaauccuuuauuuuaugaugcacgcaacugcugcggaaggaaaagagcuuc
ucaagaagucaccgagacagcagaacgauguccuggacaucgcaagaaagucaaugauaagccgccugggcuacgaguuu
gacacugagaacuggguuugcccagauugugauuacugcaaucacaaauucuucagaaucugcccugaaugugacaaaca
auuucuguucacugaaucgaacuuguuguauucaaucgaugaaaucugcgauuacuuccaggucucauacgaggauauua
aacauauugguauggauuucaugauucaggaaauagagaaagaagagaagaaggaagaagaauuuguagcuucuguggcu
gcaaguggaaucgagcuaacugaugagcucgugaaagaaauguccaacucuucuguggagauggaagcugaggaagcaaa
caacucuaacucuucuguggagaugggggucgaagagaaagucaucaauguaccacuugugaauguagcacauguagcaa
caccugagguugcgagucagcaaaccauuaugauuggcuacaucgaaaucccguuaccgguuaucgauguugagaugacu
gaacaggcugccacaccuauuguggaugguuucuccauggacaucgagcaaccaaucaaugaauugguuaacacagcucu
ugaaauugcaacgaacaucucgcaggagaagaaagauacuaaagugcaucaaucacguagcaucgcuauuauacagagaa
gcaccaagcucgugagagacagaaaagaaguucggaagaugaugcgaauagaagcgaacaaggaaucggagauauuuucu
aaacuugagcaaaaacuaucgcuucgaaagagacgaagggaucaagucaucguucguaaugugaaugguguguggaggug
gaaauccaagcguaaaacucgaucaaaccauuugaaaucugaagaaagagugauugagaaaauggaaguugacaugccug
aaaguguacaaacugagacuuuaauuccuggaauuaaagcugccacaucgaggaaaaugaagauaccccgcaagcagacg
aucaucaagggaauuaacaugcaaaaccacgucaugagagaauugggacgaauuugcaagagaaacuccauuaaggugga
guugauuucaagaaggaaaacacgaaguauuucuuucaagaaugguuuagcguauguuaaacucaagcauauggaacaua
aaaggcacagaauugauuuaaauucaaacaaggagauggacgauuuauuugaaugguuugcacaaagaacaguaaagaaa
uuuacauguaaucacucucuguuaacacaugggucgaguggauugguguucagaacaagcaacuugaaaaaccucgguag
acaucgcggugcguauuucaucacacgugggagguaugaaucaaagcucaucgacgcacggucacgaauaucacaugaca
cagcacucaagaucaagcauuacacagauauaccugaaagguuuugguccggauucaaucaguccuucauucgaaacaga
aaaccgguugaucacacgugcacgucagaucucgauguuaaaacauguggagaaguggccgcacuuguuacgcugauucu
guucccuugccauagaaucacaugcaaaacuuguuuaacucacgcaaaagagcgauugguaagugaagucggcgaagaca
ugaaaagcgaacucgagagauuaagaaguguguuggauucauauggaggaggauucggacacguaucaaacuuacucgac
caguuaaguaaagugcugaacgcacagaaugacaaugauacagauuucaaagaaauugcgaguaaaauugaugacagaac
ugaagcaccauggaagcauuuauccaacgugaacaacauucucauaaaggguucauccgcaacuggaauggaauuugcga
cugccacaagagaacuaagagaagucguuagauggcaccucaagagaacagaaucuaucagagcuggaagugucaaagac
uuucggaacaagaggucuggaaaagcccauuuuaauccugcuuuaacaugugauaaucaauuggauaaaaaugguaacuu
cuuguggggcgaacgacagcaucaugcuaagcgauucuuuguaaacuacuucgaaaagaucgaccacaagaaaggauaug
aauuuuacagcauucggaaaaauccaaacggagucagaaaaauuggcauuggaaacuuguuguucucuacaaauuuagag
cgauucaggcaacaaaugaaaggggaacauguugaacaagguccgauaacaagggaauguuuaucucugcgucauggcaa
uuggguucaugccugcuguugcgucacccuugaugauggucagccgcuacugagugagaucaaaaugccaacaaagaacc
acauaguucuuggaaacucgggagauccuaaguaugucgacaugccaguucuugaaucugacucaauguacauagccaaa
gaagguuauuguuacaugaacauauuuuuggcuaugcuuguuaacauaccagagggagaagcgaaggacuucacaaagaa
aguucgggacuuaguuggagcaaaauuaggcaccuggccuacuuuaagagaugucgcuacaugugcaaaucaacuuauac
uaucucaucccgaugcagcaaaugcagaacuuccuagaauacuaguggaucacguucauaagacgaugcaugugguugac
ucauacggaucaauuagcacagguuaucacguucucaaagcaaauacugucaaucaguugauacaguucucuagggaacc
cuuagauagugagaugaugcauuacuuaguuggaggcgacaacuuugauccuacucagauuuguuugacccagcucauua
agugcauauauaaaccaacugaacuguacaaccuucugaaagacgagccauauaugauaacaauagcuuuggagucgccg
aguguucuccuuacucuuuucaacaguggagccguggaacgagcauuaacauacuggaucaagcgagaucaagacguaac
ugacaugauuguucucauugagcacuuaagcaaaaagguuacgguugcucaaacuaucgaggcucaguuuaaugaaauca
gaacgcacgcuccagcacucaaaucaauucuagggcgcggaacaaagccauggguuacuuucgauagagcgugcaacaug
gucgauguuuucguuaacgcaggaauaacagaugaagccuugcucaaacaaggauacgcuggcauggggucaaaaaugcg
ggaauccauugaaaaaaccuacgcucugaucuugcaagaggaguggaacgcuuuaaguuuguggcagcgcuugcagguaa
gauacuacucauacaaggcacaaccuucguauucaaaguauuuaaagccgagcgcacucgcagauuuaaacauaguuuac
gacuucucacugaaauauuguguacacgagguagggaaagcagcacuaggcccuuugagaucagcaaaaagagcaggcga
aaagauucacaaugcagcuaggaacacaaucagaggcgcggucguaaauaguugucaauacuuguuuagugauguaguua
aacuaguuaauguaauucuaguauuaaauuucuuaacggguuuaguuaaagugucucacuccaugaucauugagcacaag
agacuucagauggaggaagcgaaagugaagaaggagaaagaguucgauaaguuagaacaccucuaucaacaacugucaau
cgaaaugaaagauaugccuacuguggcagaauuuuacgcguauguugaugagagaaauccugaauuaucugaaucagcaa
gaucccuucugggacaagguguucaauuucaagcaaaaacugacaaugagaagacaauggagcagauuguggcauucaug
acauugcucaugauguuguucgacacagaaaggagugacugucucuuuaggguccugaacaaauuuaaaggcgucgucgg
aucgaucggucaaaauguauaucaccagucacuugacgacguaucugaucuauaugaggacaaacaacaaaccauugauu
uugauaucaguguggaugacguuucccucaaugggccugucgaugucacuuucgaaucauggugggacacacaauuagug
aagaauaauguaguaggucauuauaggauuggcggugaguucauggaguucacaagagaaaacgcugcagucauugcggc
ugauguugcucauagugaacacaccgaauuuuuaauuagaggugcaguagguagcggaaagucaacuaaccucccaaguu
uauugagugauagggguaguguauugcugauugaaccaacgagaccuuugugugaaaacguuugcaagcaacucagaggu
gagccguuucauaggagcccaacucuucgaaugcgugguuuaacagccuuugguucaacuccaauaaccauaaugacuag
uggcuucgcuuuacauuauuaugcucauaacauagaucaacuuagaacuuuugauuuuauuauuuuugaugaaugccacg
ucgucgacucucaagcaauggcuuucuuuugucucauucgaucauauggagugcuuggaaaaguucucaagguuucagca
acgccaccuggacgagaagcugaauuuacaacacagcacccagugaagcuaucaacagaggacaaccuuaguuuucaaca
acugguuggaaacuuugguagcggagccguuagcgacauaacucaaaaggcugauaguauuuugauauauguggcuagcu
acaacgaaguugaccaacuaaguaagcuuuuacucgauaaaggccacuuagucacuaaaguugauggcagaacgaugaaa
guuggucgaacugaaauugagacaaaaggaacaaaggacaaaaagcacuucauaguggcuacuaacauuauugaaaaugg
aguuacauuagacauagaugcaguuguagauuucggucuuaaggucguccccgaacuagauguggagaauagaguaauua
gauauaguaagaaaccuauuaguuacggggaaagaauucaaagauuagguagaguugguagacauaagccaggauucgca
cuucgaauuggacacacagagaaaggaauucaagaaauaccagaaauggcugcaacugaagcugcuuuucugugcuucgc
auauggacuuccgguuaugucucauaauguagguguuaguuuacuaucaaaaugcacuguuagacaagcuagaacuaugu
uaaauuuugaagucaguccuuucuuuaugucgcauuuagucucuaguaaugguaguaugcacccaaagaucaaugacuua
augagccgcuucaaacuuagagauagcgagauaccucuaagcucuucagcaauuccucauggagucaauacgauuugguu
gucagcuaaagaguacgaggcgaucgggguucauuuaaguauaccagaagacacuagaguaccauuugucauuaaggaca
uuccugaaaagauuuauauugacuugugggaagcaauuaagauuuauaggcgugacauaacauuugguagaaucaguagu
gcuucagcgggaaagaucgcguauaccuuacgcacugaugcuuauucaauuccuagaacaaucuuaacaauagauagauu
aauagcugccgagaaugccaagcaugcucacuuuaaagcuaugacaaguagguguaguauuucaucuaguuuuucucuuu
uaaaugucuuaaauucaauucagaguagguacuuaguugaccauucaguagacaacauuaagaaacuccaagcagcgaag
gcacaacuucaacaauucaguaacugugcuaaugaagggaauauggagaggcucauccaagauuuuagugcuauaacguc
uguuuaucaccaagguauugauggaagagcgcauguuagcaaagcgcuuggucugaaaggagucuggaauaagcaagucu
uguguaaagauauuauuauuuguggguucucccuagcuggaggagcuaugaugauauaucaacacuuucacaagcaauuc
caagauaagaguguuuaccaucaaggauuuucagcacgucaaaggcaaaaacugagauucaggcaaacaagagaugcgaa
gcuugggaaagaaguguuugcugaugauggaacaauugaacacuacuuuggugaagcuuacaagaagaaggguaacaaga
aagguaaaaugcauggaaugggagucaagacacggaaauuuauugcaacauauggguucaaaccugaagauuacucauau
guaagauuucuugacccauuaacaggugaaacaauggaugagagcccacauguagaucucaaccuuguucaagagcaguu
uggcaaagugcgagacgaauauauagaugcugaucuccuuaacaagcaauugauugcaauuagucccggaaucaaagcau
auuauguuagaaaugcaacgaaaacugcacuugagguugaucugacaccucacaaucccuuaaaagucugcgauaacaaa
cuaacuaucgcgggauucccagacagagaauuugaucuaagacaaaccgggagaccgcgugagauugacguagacaaagu
gccaucagcuucaaaacaacgagucacuuuugagagcagauguuuauuugcugguaugagaaauuacaguggcauaacuu
cugugguuugccaccucaagaacacgucuggaaaugguugcuccuuauuugguguugguuauaauucauacauuauaaca
aaucgacacuuauuucggaguaaugauggaacauugacuguucagucccagcauggaauuuucaaagucaaaaauacauu
aucucucaaacuagcuccagucggcaaaacggauauggucaucauacgaaugccgaaagacuucccaccauuucauagca
gggcucguuuucgagcaccuaaaacaaccgauaagguuuguauggugggagucgauuaccaggaaaaucacaucgcaagu
aagauaucagacacuucaccagucggagaaggagagggugaauucggaaaacauuggauaucuacaagagauggugauug
uggaaauccccuuguaugcguaagcgauggauuuauaguugggauucauaguuuaucuaauucagauaauucugugaacu
acuuugccaaaauuccugaagacuuugaagaaaacuaucuuaaaaagauagagaguuuggaauggggaaaucauuggcgc
uauaauccuaaugaaauuuguuggggagcacuagaaauaaacaauagccagccugaagcuauauuuaacgugcacaagaa
aauccauacacuugguguguaugaacaggcgggacaaacauggcuauucgaucagcugcacgguaaucuaaaagggguuu
gcucaucuaguagcaaucucgugaccaaacauguuguuaaaggaccgugcaugcuauucaaucaauaccucggaugcaau
gaugaggccaauaaauucuucaagccacuaauggggcacuacaugaagagcguguuaagccgcgaagcuuacgccaaaga
ucuucucaaguacgcuagugaaauaguuguuggagaaguugaucauggaguguucgaggauaguguggaacaggucauug
cgcuacuugacgagcaugguggcuauggguuggaguauguaaccgauagcgagaccauaauuucagcgcuaaauauggau
gcugccguuggugcacuguauacagguaagaaaagaaaauacuucgaaaauacaacugugaaagaaagagaggauuuggu
ucaaaccaguuguaaaaggcucuuugaaggcaaacucggaguauggaaugggucguugaaagcugaaauacgaccagcag
aaaaaguucuugcuaagaagacucguucguucacagcagcuccauuagauacucuacuuggagcgaaaguauguguugau
gacuucaacaauugguuuuauagcaagaacaugguuugcccuuggacuguuggaaugacaaaguuuuacagaggauggga
ugaauuccugcgcuuacuaccagagggcuggauuuauugcgaugcagacgguucucaauucgauaguucgcucacuccau
aucugcuaaaugcagucuuguccauucguuuaugggcuauggaagacuggcauguuggagaacaaauguugagaaaucuc
uauagugaaauaauuuacacaccuauucuugcaccugacgggacuauuguuaagaaauucaaagguaauaauaguggaca
gcccucaacuguuguugacaauacguugaugguucugaucacuauguauuaugcguuaaggaaagcaggauauggugaua
aucagcaugauguguguagauuuuucauaaauggagacgaccuagucaucgcaguucacccagaacaugaggccaugcuu
gauacauuucaagcuucauuugccgagcuuggcuuaaaguaugacuuuucaucuaggcauauggauaggcaaaauauuug
guucaugucacaccaaggaauucucaaagacaauuuguauauuccaaagcuugagccugaaagaaucguagccauucuug
aaugggauaaagcgaaguuaccugagcaucgcuuggaagcaaucauggcugcaauuauugaaucauggggacacgaagaa
cucacagagcagaucagaaaauuuuaucaguggguccuagaacaagcaccguacaaugaguuggccaaacuuggaaaagc
accguauauaucugaaguuggacugagaaauuuauacacuaaugagaaagcaagccccucugaacucgaggaauauuuaa
caaaauacuuugaagacgaaaggggcgauacuccagaauuacuaguguaucaucaauccaacucuguaaaggauaaaagu
guguaccaucaaucaagugaaggaaagauugaugcggcggcaacucaggcaagcagcaagaaggguaaagacgucgaaag
cgcuaacaccuccagcaauaaugacaagagggagguggagaaagaaaaagaaccagaccgggauguggaugucgggagcu
cuggugcucuauccgucccaagaauuaaagcguucaacgauaaaaugaugguuccaaaaugcagagguaaggcuguucua
aaucuugaacaucugauuaaguacaacccucagcaagucaccuuaucaaacacuagauccacacaggaacaguuugauag
gugguaugaaggaguugcccuugccuauggaaugaaugaccaacaaaugucaauuaucaugaacggacucauggucuggu
gcauagaaaaugguacauccccggauauaucuggaucuugggugaugauggauggagacgugcagguuaaauaucccauc
cagccauugauugagaacgcagcgcccaccuucagacagaucauggcacauuuuagcaaucuagccgaagcuuauauugc
uaaaagaaauaugacagaacgauacaugccacgauaugguuugaagagaaauuugacugacaugagucucgcccgguuug
cauuugacuucuaugagauuaacucaaagacgccagaaagagcaagagaagcucauaugcaaaugaaagcggccgcucuu
cggagugcgaaucgucgcuuauucgggauugauggcagugucaguaacagggaugaaaacacggagaggcacacugugga
ugacgucgacaguaguacucauucgcugcauggaaugagaagguaaagugccucgguuuaucuauuauuuauaagcccgu
auguuuagucucucuauuuuacguguaaccuuagugucagugugggugucccaccuauaugcuaugugucagugagggug
ucccuccuaaucuauguuccguaaucuagccguucuucuugagccuuugugcaguguggccgcgccaugugucagaaag
>PV-1256_ON456306
aaauaaaacaacucaacacaacacauaucaaaacaacgcauaacaacacucaagcuuuacucagaauuuucugcaaucaa
acaauuuucaauccaacaaacaacgaaauggcaucuuuaauugauuacauaccaagauaucaccuggauaucgcaagaca
ccacaagaaaggagcuggauggacugaagcaaagcuccaaagaaaagcugaaaauggaaacacaaaguacuggauggagu
aucaaguugauuuuggugcuaaaauucuguacuucaugaugaaugcaacaagugacgaagggagggauuuccuggaaaaa
ccucaugcggagcagaagaggauucuggacauaaccagaaaaucgaugauaugcaaacuugcauaugauuacucuucuga
ggauugguguugcacagaaugugacuauugugcacacaaauucuucaagacauguccugaaugcgacaaggcguauuacu
ucuaugaaucgaauuuacaagauucgauuuaugaaaucugugacuacuuuggugucaccugcaacgacaucaaaaacaua
ggccuugauuuuaugauacaugagaucgaaaaggaagacaugaagaagaaagaguuugaggcugcuguggccuuaagugg
aaucgagcucacggacgagcuugugaaggaacagucuaccuccucuguggagauggaaauugaugacgaaacaccaaaag
augaacaaaugacugaaguuguaccagcaguuggugaagaaucaguacccuucacuaucaugauaggugaaauugaaauu
ccguuaccaaucauugacacugaaaugauugaagaggcugccacaccuaauguggaaacuuuuggaucugacauucagca
gccaauaaaugaauugguugacacagcacucaauauugcaacgaaauuaguugcaacaaaggaagacucugaacagaaaa
cacuucgcugugcuccugugauccuucggagcacacaacugguuagagacagaagggaggcgcgacaaauuaugcaucgu
gaauuaaagaacgagaagggcauuuucaacaagcuugagcgcgauuuaaaucuuuacaaaaggaggagagaucaaguaau
uguccggaaugugaauggacuauggagguucaaaaacaaacgaaaaccuuguucaaggcaucugaaagcugcugagaaga
uuuuggacaaaauggaaguugauuuaccaauggucgaacgaagcgaaacuuuaauuccuggaauuaaaguugcaacaucc
aaaacgacgaaaacacgccacacacucaagaagaucaaaggugugagugcucagaaucacaucaugcgugaauuggggcg
aauuuguaaaaggaauucuauuaaaguggaauuaauuucgaagaggaaaguuagacauguuaacuucaagaaugguuugg
cuuaugugcaacuuaaacacaugaaaucaaugcgacaccgaguugauuuagauucgaauguggaaauggaacaguuauuc
aauugguucgcucagaagaccgucaagaauuacacgugcaaccacacucuucugacacauggcucaagcgguuuaguuuu
caagaccaguaacuugaaaaacuuaggucgucaucgcggugacuacuuuauaacacgaggcagauaugagucaaagcuga
ucgaugcacgaucaaaaaucucacaugacacagcguugaaaauugcacauuauucagaugugccagagagauuuuggucc
ggauucaaucaaucauucauaaggaauagaaagccgucugaucacucgugcuccucagaccuagacguuaaaacaugugg
agaaguugcugcacuugucacucuaauucuuuucccuugucacagaauaacguguaaaacuugccuaaaccaugcaaaag
aacgaguuauuagugagguuggagaagauguuaagagcgaguuggagagauuacgaaguguucucgauucauacggugga
ggguuuggacauguuucaaaucuccuugaucagcuaaguaaagugcugaaugcucagaaugauaacgaugccgauuucaa
agaaauagcgagcaagaucgaugaucgaacugaagccccuuggaagcaucugucaaauguuaacaacauucucauuaagg
guucgucagcgacuggaaaagaauuugcaacagcaacgagagaguugcgugaagucguuagauggcaucuuaaaaggaca
gaauccauuagagcugguagcgucaaggauuuuagaaacaagaggucaggaaaagcucauuuuaauccugcccuuacgug
ugacaaucaacuagauaagaacggaaauuucguauggggugaacgacagcaucacgcaaaacgauucuucgugaauuauu
ucgagaagauugaccauaagaaggguuaugaauuuuacagcauuaggaagaauccaaauggcguuaggaaaauuggcauc
ggcaaucugcuauucuccacaaauuuagaaagauucagacagcagaugaaaggggagcauguugagcaggggccaauaac
uaaagagugcuuaucacuacgucacgggaauuggguucaugcgugcuguuguguuacucuagaugauggccaaccucucc
ugagugagaucaaaaugccuacuaaaaaccauauuguucuugguaacucaggugauccaaaguacguugauaugccaguu
uuagaaucagacuccauguacauagcuaaagaagguuauuguuacaugaacaucuuccuggcaaugcuaguuaacauacc
ugaaggagaagcuaaggauuucacaaagaaaguaagggacuuaguuggcgcaaaguuaggcaccuggccgacuuuacgug
auguugcaacuugcgcaaaucagcuaauccucucucauccugaugcagcaaacgcagaacuuccuagaauucucguugac
caugugcacaaaacaaugcauguuguugacucguacggaucaauuaacacggguuaucacauuuugaaagcaaauacggu
uaaucaauugauucaguuuucuagggagccucuggacagugagaugaugcauuaucugguuggaggugacacuuuugacc
caacacagguuuguuugacucaguugaucaaaugcauuuacaagccaaaugaccuuuacaaucuucuuaaggaugagccu
uauaugauaaccauagcucucgagucgcccaguguucuuuuaacucuuuucaauaguggggcgguugagcgugcguuaac
auauuggauuaaaagggaucaggauguugucgauaugauuguucuagucgagcauuugagcaagaaagucacugucgcuc
agaccauugaagcucaauuuaaugagauuagagcacaugcuccugcguugaagucaauucuuggacgugguacgaggccg
uggauaacguuugacagggcauguagcaugguugauguacuuguuaauucaggaaucaccgacgaaggauugcuuaaaca
gggauacgcugguauuggaccaaaaaugcgagaaaccauugaaaaaaccuacgcaucaaucuugcgagaggaauggaacg
cuuuaaguuuguggcagcgcuuacagguaagauauuauucauacaaggcacagcccucauauucagaguauuuaaagccg
agcgcaaucgcagauuuaaacauuguuuacgacuucucacugaaauacuguguacacgagguagggaaagcagcacucau
cccuuucaaaucagcaaaaagaguaggggaaaagauucacaacacaguuaggaauacuguuagaggggcuguaguaaaua
guugucaauauuuauuuagugauauaauucaucuuuugaauguaguuuuaguucuuaacuuucuuacaggucuuguuaaa
gucacccacucaaugauuauagagcacaaacgacugcaacuggaagaagcgaaagcuaagaaggagagagcuuuugacca
acucgaaucucucuaccaacagcugucaguggaaauaaaggauaugccaacuguagcugaguuuuacucuuacguugaug
agaaaaacccugaacuaucugaaucggcaagaucccuucucggccaaggaguucaauuccaagcgaaaacugacaacgag
aagacaauggaacaaguaauagcauuuaugacauugcucaugauguuauucgacacagagaggagugacugcuuguucag
ggugcuuaauaaauucaaaggaguuguuggcucaauuggucaaaaugucuaucaucaaucacuugacgauguaucugacc
ucuuugaagacaaacagcaaacuauugacuucgacauuaguguugaugauguaucauugaaugggccagucgacguaacu
uucgaaucauggugggaagcacaacuaguuaagaauaauguaguaggucacuauagaauuggaggugaauucauugaguu
uacuagagaaaaugcagcagugguugcugcaaauguugcucauagugaacacacugaauuucuaaucagaggugccguag
guaguggaaaaucaacuaacuuaccaagucucuuaagcgauagagguagugugcugcucauagaaccaacuaggccauug
ugcgaaaauguuugcaaacaacuuagaggugagccuuuucauaaaaguccaacucuuagaaugcguggucuaacagcguu
cggcucaacaccuauaacaauaaugacuagugguuuugcauuacauuauuaugcacauaacauagaccagcuuaggacuu
uugauuucauaauuuuugaugagugucaugucguugauucacaagccauggcuuucuuuuguuuaauucggucauauggu
gucuuagguaaaguucucaaagucucagcaacaccucccgggcgagaaucugaauucacaacacagcauccaguuaagcu
aucaacugaagaaaaccuuaguuuccaacaacugguugggaauuucggaaguggagcuguuagugauaucgcacaaaagg
ccgacaacauauugauuuauguggcuaguuacaacgaaguugaucaacugaguaagcuguuacuugaaaaggguaaucug
guuacuaagguugaugguagaacgaugaaaguugggaggacugagaucgaaaccaaaggaacgaaggaaaagaaacauuu
uauuguugcaacgaacauaauugagaacggaguuacuuuagauauagaugcuguuguggauuucggauuaaaaguaguuc
cugaguuagacgucgaaaauagaguaauuagauauaguaagaaaccuauuaguuauggugagcggauccagcgauuaggu
agaguuggucgacauaagccugguuuugcgcuuagaauuggacacacugagaaaggaauucaagaaaucccagagauggc
ugcaacugaggcagcauuucucuguuucgcguacgggcuuccgguuaugucucauaauguagguguuaguuuacuaucua
aauguacuguuagacaagcuagaaccauguuaaauuucgaaauuaguccuuucuuuaugucucauuuaguuucuaguaau
gguaguaugcacccaaagauaaaugaucuuaugggucgauuuaaacuuagagauagugagauaccucuaaguucuucggc
aauuccucauggagucaacacgauuuggcuaucagccaaggaguaugacacuaucggaguucauuugaguaucccagagg
auacaagagugccauucgugauuaaggacauuccugaaaaauuauauauugaucuuugggaggcuauuaaaauauacaag
cgagacauaacauucgguaggauuaguagugcaucagcaggaaaaauugcguacacacuucgcacugaugcuuauuccau
uccuagaacaauauuaaccauagauagauugauagcagcugagaaugcgaaacaugcucacuuuaaggcuaugacaagua
gauguaguauaucaucuaguuuuucuuuauuaaauguuuuaaauucaauucagaguagguauuuaguggaucauucagua
gauaauauuaagaaauugcaggcagcgaaagcacaacuucaacaguucagcaacagugcaaacgaaggaaacauggaaag
gcucauucaagauuuuagcgcuauaacgucuguauaccaucaagguacugauggaagaucacacgugagcaaggcacuug
gucuuaagggaauuuggaauaagcaaguacuaugcaaagauauacucauuuguggauucucauuaguuggaggagcugcu
augauauaucaacauuucuacaaacaauuccagaacaaaagcgucuaucaucaagguuuuucagcaagacagaggcaaaa
acuuagauuucgacaggcaaaggauauuaaacucggaaaagaaaucuaugcugaugauggaacgauagagcauuauuuug
gugaggccuacaagaagaaagggaacaagaaaggaaaaaugcacgguaugggggucaaaacaagaaaguuuguugcuaca
uacggguucaaaccggaagacuacucuuacguuagauuccuagauccauuaacaggugaaacuauggaugaaaguccgaa
uguggaucuuaauuuggugcaggaacaauuugggagaguucgugaugaauacauagaugcugaucuucuuaacaagcaau
uaauugcgauuagcccaggaauuaaagcauauuauguuagaaaugcaacaaaaacagcgcuugaagucgauuugacgccu
cacaauccguugaaggucugcgauaacaaauuaacgauagcagguuuuccagauagagaguucgaccuuagacaaacugg
aaaaccacgugaaauugauguagauaaagugccaucagcuucaaaacaacaagucacguuugagaguagauguuuauucg
cuggaaugaggaauuauaguggcauaacuucugugguuugucaucuuaagaauacaucuggcaauggauguucuuuguuu
gguguuggauacaauucauacaucauaacaaacagacaccuguucaggaauaacgauggaacacuaguuguucaauccca
gcaugguauauuuagggucaaaaauacacucucucucaaauuggcucccgucggcaagacugauaugauaaucauuagaa
ugccgaaagauuuuccgccauuccauaguagagcucguuuucgcgcuccaagaucaacagauaaaguauguaugguuggg
guggauuaucaggagaaucauauuucaaguaaagucuccgauacaucuccgauugguucaggagaaggggaauuuggcgg
acacuggaucucaacaagagauggagacuguggaaacccccuaguuuguguuagugauggauucauuguuggaauucaua
guuuaucaaacucagauaacucuaugaauuauuucgcaaaaauucccgaagacuuugaagaaaacuaucuuaaaaagaua
gaaaaauuggaguggggaaaucauuggcgguauaauccaaaugaaauuuguuggggggcacuugagauaaacaauaguca
gccugaagcgauuuuuaaugugcauaagaaaauucauacacuugguguauacgagcaggcuggacagacauggcuauuug
aucaacuacaugggaauuuaaagggaguuugcucugcuaguagcaaccucguuacaaaacauguaguuaaagggccaugc
auguuauuuaaucaauaucuuggaugcaaugaggaagcuaacaaauuuuucaggccacuuauggggcacuacaugaagag
uguauuaagccgugaagcuuaugcaaaagaucuucucaaauaugcuagugagauaguuguuggagaaguugaccaugaag
uguuugagauaaguguugaacaagucauugcauuacuagaugagcauggaggcuauggguuggaguauguaaccgauagc
gaaacaauaauaucagcguuaaacauggaugcugcuguuggugcuuuauacacaggcaagaagaggaaauacuuugagaa
uacgacugugaaggaaagggagaaccugguucaaacgaguugcaagagguuauuugaaggaaagcucggaguguggaaug
gaucacuaaaggcugaaauacguccagcggagaaaguccuugcgaagaaaaccagaucauucacugcagcaccucuggac
acgcuucugggugccaaaguuugcguggaugacuuuaauaacugguuuuacaguaaaaauaugauuuguccuuggaccgu
uggaaugacaaaguuuuacagaggaugggaugaauucuugcgauugcucccugaaggauggauauauugcgaugcggaug
gaucucaauuugacagcucgcucacuccauacuuacuaaaugcaguucuacaaauucguuugugggcgauggaggauugg
aguguaggagagcaaauguugcgaaaucucuauagugaaauuauuuacacaccuauucuagcuccagauggaacuauugu
gaagaaauucaaaggcaacaauaguggucaaccuucaacaguuguggacaauacgcugaugguguugauaacuauguucu
acgccuuaagaaaagcuggauacggugagaaucaggaugcuguuuguaaauuuuucauaaauggagacgaucuuguuauu
gcaguacauccagaacaugaagccaugcuugacacauuucaaacuucuuuugcagaacuuggauuaaaguaugacuuuuc
aucaaggcauacagauagacaggaaauaugguucaugucacaccaggggauuuuaaaagaugauuuguacauuccaaaac
uggaaccggaaaggaucguagccauucuugaaugggauaaagcgaaguuaccugagcaucgcuuggaggcaauuauggcu
gccaucauugaaucauggggucacgaagagcuaacagaacagaucagaaaauuuuaucaauggguucucgaacaagcacc
auacaaugaguuggcuaaacuuggaaaggcaccauacauaucggagguuggacugagaaauuuguacacaaaugaaaaag
caaguccuucagaguuagaagaguaccucacgaaauauuucgaugaggaaagaggagauaacccugaauuguugguauau
caucagucuaaucaauugaagaacaaaagugucuaccaucaaucgagugaaggaaaaauugaugcagcagcaacucaagc
aagcagcaagaaaggaaaagacgucgaaagcgcugacucuuccaagaaagacaacaaggaaguggaaaaagaaaaagaac
cagaccgagacguggacguagggagcucuggcgcucuguccgugccaagaaugaaagcauucaaugauaaaaugaugauu
ccuaaauguagagggaaggcugugcuuaaucuagaacaucuaauuaaguacaacccacagcaaguaaaccuuucuaacac
aagaucuacucaagaacaauuugauagaugguaugaaggaguagcuucugcuuauggaaugaaugaggcacaaaugucua
uuaucaugaaugggcucaugguuugguguauugagaauggaacauccccagauauaucugguacuugggugaugauggau
ggagacgugcagguugaauaucccauccaaccauuaauugaaaaugcagcgcccaccuucagacaaaucauggcacacuu
uagcaauuuagcugaggcuuacauugcuaaaagaaacaugacggagcguuauaugccaagguauggucugaagagaaauu
ugacugacaugagucucgcccgauuugcauuugacuucuaugagauuaauucuaagacuccagagagagcacgugaagcu
cauaugcaaaugaaagcggccgcucuucggagugcgaaucgucgcuuauucggaauugauggcagugucaguaacaggga
ugaaaacacggagaggcacacuguggaugacguugacaguaauacucauucgcugcauggaaugaggaagugaccucggu
uuaucuauuauuuauaagcccguauguuuagucucucuauuuuacguguaaccuuagugucagugugggugucccaccua
uaugcuaugugucagugagggugucccuccuagucuuuguuccguaaucuagccguucuucuugagccuuugugcagugu
ggucguaccaugugucagaaagucuucuggagaaaggg
>PV-1257_ON456307
aaauaaaacaacucaacacaacacauaucaaagcaacgcaauucaacacaaucaaacuuuuugcaauucacugcaaauuu
cgcuauuuucacaaaucguaauuuucacuauuuacuauggcaucacuuguaucauauguuccuagaaacaaauuugacau
cagaaagaaaaacuauuauggagacgguuacauggaacaccaucuccaaaggaaggcagaaaauggaaauacaaaguacu
ggauggaguaccaggucgauuuuggugccaaaauucuguacuuuaugaugaaugcaagugcugcagaagggaaggcuuua
cuggagaagccacgcaggcaacagaacgauguccuggacaucgcacgaaaaucaaugauuagccgccugggcuaugaauu
cgauaaugaaaacuggguauguccugagugugauuacagugauaccaaguuuuucaaagcuugcccugaauguaauagaa
aauuuuauuuuacugagucaaaccuguuauacucacuugaugagauuugugacuauuucugugucacuuacgaugauauc
aagaauauagguuuugauuucaugauaaaugaaauugaaaaggaggaacugaagaagaaagaguuugaggcugcuguggc
cucaaguggaauugagcucacagaugagcuugugaaggaacaauccaacuccucuguggaaauggauauugaaauagaug
ugguccaagauguucagauggaugauguaauggagaccacucaugugguagaacaaaaaccauucacuauuaugauuggg
gcaauugaaauuccgcugccaacuauuaauaucgaaaugguugaucaaacagcaacaccuguugcuaaagagucugaagc
ugaaaagaaacaguuaauuaaugaauuuguuaacacuucacucaauauagcaacagaucuuguggcaaaacaaaaaccau
cugugguaaaaccgucaaagagcauuucccugauucugcaaaguaagaaaaugaucagggacuuaaaagaaggcagaaga
gagaugaaacgugagauggaaaaggaaagagaaaucuucucaaagcuugaacgcgauaucaaucuuucugcaagaaggaa
gaaucaagugauuguucgaaacguuaaugguguuuggagguggaagaacaaacgcaaaacucaaucacaccagcuaaaag
cuccugaaagaaucauugagaagauggagguugauacgauggagacuaaaaugccugaaguguugguuccuggaaccaaa
gcugcgacgucuagaaguaugaaauucaaacaugucuacaaaaagcuaaaaggcguuagugcacaaaaucacaucaugcg
agaguuaggccguuugugcaaacgaaauuccauaagaguugaacuaauuucgaaaagaaaagugcgucauguuaguuuca
agaaugguuuagcauacguaagguugaagcauauggagcauaagagacacaggacagaucugaauucaaacaaggaaaug
gaagauuuguuugagugguuuucacagaagacagucaaaaacuucucuuguaaucauacuuuguugacauucggaucaag
cgguuuagucuuuaagaccaagaacuuaaagaauauuggacgacaccgcgggagcuacuuuaucacaagaggaagguaug
aaucaaagcuuauugaugcgcguucgaaaauaucacaugauacagcucugaaaauucaucauuacacggauauaccagaa
agguucuggucuggguucaaucagucauucauuaggaacagaaaaccagcugaucacucaugcacaucugacuuagaugu
gaaaacauguggagaaguugcugcuuuaguaacuuuaauacuguuuccaugucacaggaucacuuguaagacuugcuuaa
aucaugcaaaagaaagaguugugagugagguuggggaagacauuaaaagugagcuugaaaggcuuagaagugugcuggau
gcguaugguggcggauuugggcauguaucaaaucuccuugaucaauuaagcaaagugcuaaaugcacaaaauaauaauga
ugucgauuucaaagaaauugcgagcaaaauugaugauagaacagaagcuccauggaaacacuugacuaacaucaauaaca
cccuuauaaaaggaucaucugcaacugggaaggaauuuucuagugcaacaaaggaauuaagggagguuguuagauggcau
cuuaagcgaacugaaucaauacgggcaggaaguguuaaggacuucagaaacaaacgaucuggaaaagcacacuucaaucc
ugcgcucacaugcgauaaucaauuagacaagaaugguaauuuuguuuggggagagcgucaacaucaugcgaagcgauucu
ucgugaauuacuuugagaagaucgaccacaggaagggauaugaauuuuacagcauucggaagaacccuaauggcguucgg
aaaauugguauuggaaauuuauuguucuccacgaacuuggaaaaauuuagacaacagaugaaaggagaacaugucgagca
agguccaauaacuaaggaaugucuaucauugcgucacggaaauuggguucacgcuugcuguugcgucacuuuagacgacg
gacaaccacuauuaagugaaaucaagaugccaacaaagaaucacauuguucucggaaacucaggagacccaaaguauguu
gacaugccaauucuugagucagaaucaauguacauagcuaaagaaggauauuguuauaugaauauuuuucuugcuaugcu
ugucaauauaccagaaggggaagcaaaagauuucacaaagaaagucagagaucucguuggagcaaaguuaggcaccuggc
caacuuuaagagauguggcgacaugcgcgaaccaacugauacuaucucaucccgaugcagcaaaugcggaacuuccucgc
auccuuguugaccauguucauaagacaaugcacguuguggacucauacgguucaauaaguacagguuaucaugugcuaaa
ggccaauacagugaaucaguuaauacaauuuucaagggagccacucgauagcgagaugaugcauuauuugguuggaggug
auacguuugauccgacacaaguguguuuaacucaacuuaucaaauguaucuacaagccaacugaauuauacaaucuccuu
aaagaugagccguacaugauaacaauagcccuugaaucgcccaguguguuauugacucuuuuuaauaguggggcaguuga
gcgugcauuaacguauuggaucaagagggaccaagaugugguagauaugauagugcucguugaacauuugaguagaaaag
uuacaguugcucagacgauugaagcucaauucaacgaaauuagagcacacgcuccugcuuugaagucgauacuagggcgu
ggugcaagaccauggguuacguuugauagagcuugcaacaugguagauguguuugugaacucaggaauuaccgaugaagc
ucugcuaaaacaaggguacgcugguauagguccgaaaaugcgcgaaacaauugaaaaaacuuacgcaucgaucuugcaag
aggaauggaacgcuuuaaguuuguggcagcgcuugcagguaagauacuacucauacaaggcacaaccuucguauucaaag
uauuuaaaaccgagcgcccucgcagauuuaaacauaguuuacgacuucucacugaaauacuguguacacgagguagggaa
agcauugcuaggcccuuugaaaucagcaagaaaagcaggagaaaagcugcacaacacaguuagagauacugucagaggag
ccguuguaaauaguugccaauauuuauuuagugacguaguuaaauuaguuaauguaauuuuaguuuuaaauuucuugacg
ggucuuguuaaaguuucccauucaaugaucauugaacacaaaaggcuacaaauggaagaagcgaaagccaagaaggaaaa
agcauuugaccaacuugaacaucuauaucagcaauuaucgauagaaauaaaagacaugccaacuguggcagaauuuuacg
aauacgucgaugaaaagcaaccagaacuuucugagucagcuagaucucuucuuggacaaggagugcaauuucaagcaaaa
acagaaaaugagaagacaauggaacaaguaauagcauucaugacauuguugaugaugcuuuucgauacagagaggaguga
uugucuuuucagaguuuugaauaaauucaagggaguuguagggucuauuggucaaaauguguaucaucagucccuggacg
auguuucugacuuguuugaggacaagcaacaaacuaucgauuucgauauuagcguggacgauguuucauuaaauggacca
guugacauaacauuugagucauggugggauaaucaauuagucaagaacaaugucauaggccacuauaggauaggagguga
auuccuggaauucacaagagagaaugcagcugucaucgcagcugauguggcccauagugaacauacugaauuuuuaauua
gaggcgcuguagguagugguaaaucaacaaaucuuccuaguuuacuuagugauaaggguagcguauuacuaauugaacca
acaagaccucugugcgagaauguuugcaaacaacuuaggggugagccuuuuuacaaaaguccaacccuaagaaugcgugg
auuaacagcuuuugguucaacgccaauuacaauuaugacaagugguuuugcuuuacauuauuaugcacauaacauagauc
agcuuaggauguuugauuuuaucauuuucgacgaaugucaugugguugacucacaagcuauggcuuucuuuugucugauu
cgcucauaugggguaaugggaaagguuuugaagguuucagcaacaccuccuggacgcgaauccgaauucacaacacagca
uccaguuaaauuauccacugaggacagccuuaguuuucaacaacucguuggaaaucuugggaguggagcugugagugaua
uaucucaaaaagcggauaacauauugauuuaugucgcgaguuauaaugaaguugaccaacugaguaaguugcugcuugaa
aagggccauuuaguuacgaaaguugauggaagaacuaugaagguuggccggacggaaauugaaacgaaggggacaaaaga
caagaaacacuucauuguugccacaaacauaaucgagaauggaguaacuuuagacauagaugcgguaguagauuuugguu
ugaaagucguuccugaauuagacguagaaaauaggguaauuagguauaguaagaaaccuauuaguuauggagaaaggaua
caaaggcuaggcagaguugguaggcauaaaccaggauuugcucuuagaguuggucacacugaaaaaggaauucaagagau
uccagaaauggccgcuacugaggcagcguuucugugcuucacuuauggacucccaguuaugucgcacaacguagguauua
gucuuuugucaaagugcacuguuaggcaagcaaaaacuaugaugcacuuugaagucaguccuuucuuuaugucucaauua
guuucuaguaaugguaguaugcacccaaagaucaaugauauaaugagucgauauaaacucagggacagugagauaccuuu
gaguucuucagcaauuccucauggagugaauacucuauggcuaucagcucgagaauaugagacaauuggaguucauuuga
gucuuccugaggacacaagacuaccuuuuguaauaaaggauaucccugagaaaauauacaucgaucuaugggaggcaauu
aagauuuacaagcgugacauuacuuuuggaagaaucaguagcgcaucagcaggaaaaauugcguauacauuacguacuga
uucuuacucaauaccuaggacaauuuuaacaauagagagguugauagcagcugagaaugcgaaacaugcgcauuucaagg
ccaugacaaguagauguagcauuucauccaguuuuucuuuguuaaauguucuuaauucaauucagaguagauauuuagua
gaucauucuguagaaaacauuaagaaauuacaggcugcaaaggcacaacuccagcaauuuagcaacagugcaaaugaagg
aaauauggagagguuaauccaggauuuuagugcaauuacaucgguguaccaucaaagugcugacggaagaucacauguua
guaaagcacucgguuugaaaggaauuuggaauaaacagguuuugugcaaagauauacuuaucugugguuucucauuaguu
gguggugcugcuaugauauaucaacacuuuucaaaacaauuccagaacaagaguguguaucaucaagguuuuuccgcacg
gcagagacaaaaguugagauuccgacaggcuaaggacaugaagcuugguaaagaaguuuacgcggaugaugguacaauug
aacauuacuuuggugaggccuacaaaaagaaaggcaacaagaagggaagaaugcacggaaugggaguuaaaacacguaag
uuuguugcaacuuaugguuucaagccugaagacuacucauacgugagauucuuagauccgcuaacgggagaaacaaugga
cgaaagcccacaaguagaccucaauuugguucaagaacaauucggaaagguucgggaugaauacauagaugcuaacuuau
uggacaaacaauugauugcuaucaguccuggaauaaaagcauacuauguuaggaaugccacaaagacagcacuagaaguu
gauuugacaccucauaauccuuugaaagucugugauaauaaauuaaccauagcagguuuuccagacagagaguuugacuu
acgacaaacuggaaagccacgugaaauagauguagacaaagugccuucagcuucaaaacaacgagugacauuugagagua
gaugucuguuugcugguaugcggaauuauaguggcauaacuucugugguuugccaccucaaaaacacuucuggcaauggu
uguuccuuauuuggaguugguuauaauucauacauuauaaccaauagacauuuauuuaggaauaacgaugguaugcuagu
uguucaaucccagcauggaauuuucagagucaaaaacacauuaucucucaaauuagcaccggucggcaaaacugauauga
uuauuauaagaaugccgaaagacuuuccaccauuccacaguagagcucgauuucgagcuccgagaucaacugauaaagug
ugcaugguuggaguagauuaccaagagaaucacaucgcuagcaaaguaucugacacgucaccaauuggugaaggagaagg
cgaauuuggagggcacuggauaucaacgaaagauggcgauuguggcaacccccuuguuugugucagcgacggauucauag
uuggaauucauagcuugucgaauucagauaauucuaugaauuacuuugccaaaauuccugaggauuuugaagaaaacuau
cuaaagaagauagaaaaauuggaauggggaaaucauuggcgcuauaauccgaaugaaauuuguugggguucucucgaaau
caauaauagucagccugaagcuauuuuuaacguucacaagaagauucauacacuugguguauaugaacaggcuggacaaa
cguggcuguuugaucaacuacauggaaauuugaaaggaguuugcucagcuaguaguaaucucgugacuaagcauguugug
aaagggccauguauguuauucaaucaauaucuugggugcaaugaaaaggcgaaagaauuuuucaagccgcuaauggggca
cuacaugaagaguguguuaagucgugaggcuuaugcgaaagaucuucucaaauacgcuagugaaauaguuguuggagaag
uugaucaugaaguguuugagauuagcguggagcaaguaauugcauuacucgaugaacauggaggcuauggguuggaguau
guaaccgauagcgagacgaucauuucagcguuaaacauggaugcugcuguuggugcucuuuacacaggaaagaagagaaa
auauuuugagaauacaacugugaaagaaagagaagacuuaguucaaaccaguuguaagagacucuuugagggaaagcuug
gaguuuggaaugguucauuaaaggcugagauaagaccagcagaaaaaguucuugcuaagaaaacucgcacauuuacugca
gcucccuuagacacguugcuuggagcuaaagugugcguugaugacuuuaacaacugguuuuauagcaagaauaugauuug
cccuuggacaguuggaaugacaaaguuuuacaaaggaugggaugaauuccuacguuugcuuccagaagguuggauuuacu
gcgaugcagaugguucucaauuugauaguucacucacuccuuacuuacuaaaugcaguucuacaaauucguuugugggcc
auggaggauuggaguguuggagaacaaauguuaaggaaucuguauagcgaaaucauauauacaccaauucucgcaccuga
uggaacaauuguuaagaaguuuaaagguaauaauaguggucaaccaucaacugucguggacaacacauugaugguuuuaa
uaaccauguauuacgcuuuaaggaaagcuggguauggcgaaaaucaacacgacguuugucguuuuuucauaaauggagau
gauuuagucauugcaguucauccugaucaugaggccaugcuugacacguuucaagcuucuuuugcggaacuuggcuugaa
guaugacuucucaucaaggcauacagauagacaagauauaugguuuaugucacaucaaggaauucuucgagagaauuugu
acauuccaaagcuagagccugaaagaauuguggccauuuuagaaugggacaaagcgaagcuaccugagcaucguuuggag
gcaauuauggccgcaaucauugaaucaugggguuacgaagagcuuacagagcagaucagaaaauuuuaccaauggguucu
cgagcaagcaccauauaaugaguuagcaaagcuuggcaaggcaccauauauaucagaaguaggauugagaaauuuguaca
caaaugagagagcgaaucccucugaacuugaagcauauuugacaaaauauuuugaagaagagaaaggggauagcccagaa
uuacuaguguaucaucaaucaaacucaucaaagaacaagagugucuaucaucaaucuagcgauggaaagauugaugcugc
agcaacucaaucaagcaucaagaaaggaaaagacgucgaaagcgcugacacuuccagaaaagaugacaaaaaggaagugg
aaaaagaaaaggaaccagaucgagauguggauguagggagcucuggugcucucucuguuccaagaauaaaagcauucagu
gauaagaugaugauucccaaauguagaggaaaagcagugcucaauuuagaucauuuacugaaguauaauccucagcaagu
gaaccuuucaaauacuaggucgacucaagagcaguuugauagaugguaugaaggagucgcacuugcuuaugggaugaaug
aagcacaaaugucaauuaucaugaauggauuaauggucugguguauugaaaauggaacauccccagauauaucuggaacc
ugggugaugauggauggagacgugcagguugaguaucccauccaaccauugauugaaaaugcagcgcccaccuucagaca
aaucauggcacacuuuagcaacuuagcagaagcuuacauugcuaagagaaauaugacagagcguuauaugccaagguaug
guuugaagagaaauuugacugacaugagucucgcccgguuugcauuugacuucuaugaaaucaacucuaaaacuccagag
agagcaagagaagcucauaugcaaaugaaagcggccgcucuucggagugcgaaucgucgcuuauucgggaucgauggcag
ugucaguaacagggaugaaaacacggagaggcacacuguggaugacguugacaguaauacucauucucugcauggaauga
ggaagugaccucgguuuaucuaauauuuauaagcccguauguuuagucucucuauuuuacguguaaccuuagugucagug
ugggugucccaccuauaugcuaugugucagugagggugucccuccuagucuauguuccguaaucuagccguucuucuuga
gccuuugugcaguguggcugcgccaugugucagaaagucuucuggagaaaggg
>PV-1258_ON456308
aaauaaaacaacucaacacaacacaaaucaaaacaacgcaauucaaaacaaucaagcuuucuuuauuuuccauaaaagug
acuuucaaauuuuucccgaacaacaacucaccgcaauggcaucacugguaucauauguuccgagaaacaaauuggauguu
caaaagcgcaacgcuuuuggcgacgguuacauugaacacaggcugcagaggaaagcagacaauggacauaccaaauacug
gauggaauaccaaguugaccuuggcgcaaaaauccuauucuucaugaugaauucgacugcugcagaugggaaggcacuuc
uuaagaagucgccuagacaacagaacgauguccuggacaucgcaagaaaagcaaugauuagcagacugauguaugaauuu
gacacugagaagugggugugcccggacugugacaauugucacaguaaauuuuucaagcgcugugaagaaugugagagaac
uuucuuuuucacugagcaaaaucucaugcacucaaucgaugaaaucugcgauuauuucgaugugucauaugaugacauua
ggaacaucgguuuugauuucaugauccgugaaauugaaaaggaggacaggaaggauaaggaacucgcagcugcuguggcu
gcuaacggaaucgaacucacugaugaguucaucaaggaaaauuccauuucuucuguggauauggaaguugagaaagaaau
ugcagagauucaaaacaacgauguaucugacaacaugauuguugauguuccaagagcaccaacaauuaugaucggggaca
uugaaauuccucuuccaaucauugauacggagauggcugaacaaguuaacacuccagacguggagguuuuugagucugau
guuacacaaccaauaacugaguugguugacacagcacuacaaguugcagagaaauuaacuacacagguagaagcaucaga
aaggaagucgaggaguguuucccugauacuagcaagcgcuaagcguaucagagacuugaaggaaacaagaaugauaauga
agaaggaagcagcgaaggaaaaagaaaucuucgccaaacuuggaagaucucuacaguugcacaaaaggcgaaguaaucaa
guuaucgugaagaacauaaacgguuuacgaagauggaagacaaagaaggaggcgcguacaaaucaccugaaaggcucuga
ugucgucauaacaaaaauggauguugauacaucuaccaaagaagagcaugaagcuuuaauuccuggaauuaagguugcga
caucucgaaagauaagaauugcgcgaacaaacaagaaaguucaaggcugcgaaaaccaaaauuaugugauuaaggagcua
ggccgcuuauguaagcguaauucucuuaccguugaauugaucacgaaaagaaaaauuaggcacaucaauuuuaaggaugg
acucgcauacguacggcuuaaacacauggaucacaaaagacacagaacugacguuacuuccaauaaggauauggaaagcu
uguuugaaugguuugcugagaagacagucaaaaauuacacuugcaaccacaaaauauugaccuucggaucaagugggcuu
guguuuaaagcggcaaaucucaagggcauugggagacacaaaggcagauauuucauaacccgagguagguacgaaaauaa
acucaucgaugcucguucacgcauaucucaugaaacagcauuaaagauccaacaguacacagauguaccagagcgauuuu
ggucuggguuuaaccaaucuuucauuagaaauagaaaaccuaucgaucacgcuuguacuucagaucuugaugugaaaaca
uguggagaaguggcagcccuggugacuuuaauucucuucccuugucacagaaucaccugcaaaacuugucugaaucaugc
gaaggaacgagucaucagugaaguuggcgaggacaucaagagugaauuggaaagguuacggagugugcuugauucauaug
gugguggauuuggucacguaucgaauuuacuugaccaauuaaguaaaguguuaaaugcgcaaaacgacaaugauguggau
uucaaagaaauugcuuguaaaauugaugacagaacagaagcaccauggaaacauuugucaaacauuaacaacacuuugau
caaagguucaucagcaacaggucgggaauucgcagcagcaacaagagaauuacgagagguuguuagauggcauuugaagc
gaacggaauccauucgagcagguagcgucaaggacuuuagaaacaaaagaucuggaaaggcacauuucaauccagcauua
acaugugauaaucagcucgacaagaaugguaacuucauuuggggagagcgacaacaucaugcaaagcguuucuuugugaa
uuauuucgagaagguugaucauaagaaaggcuaugaauucuacagcaugcggaaaaacccaaauggagugaggaagauag
gcauuggaaacuuguuguuuucaacgaauuuggagagauuucgacaacagaugaaaggagaacaugucgagcaagguccu
auuaccagagagugucuuucauuacgacaugguaauuggguucacgcauguuguugcguaacccuggacgauggacagcc
guugcugagugagaucaaaaugccaacgaaaaaucacauuguacuugguaauucuggagacccuaaguauguugauaugc
caguuuuagaaucggacucuauguauauagcaaaagaaggauauugcuauaugaacauuuuucuagcuaugcuugucaac
auaccugaaggggaagcgaaggauuucacgaaaaagguuagagacuuaguuggagcaaaguuaggcaccuggccaacuuu
gagagacguggcaacgugugccaaucagcuaauauuaucacauccagaugcagcaaaugcagaacuuccucgaauuuugg
uugaucaugugcacaaaacaaugcaugucguugauucauacggaucaaucagcacagguuaucacgucuuaaaggcuaac
acagugaaucaauugauacaauucucaagagagccuuuagauagcgagaugaugcauuacuuggugggaggagauggauu
ugaucccacccaaaucugcuuaacucaguuaaugaaagcuaucuacaaaccaacagaguuguacaaccuuuugaaggaug
agccguaccugaucacuauagcucucgagucaccuaguguacuauugacauuauuuaauaguggagcagucgagcacgcu
uuaacuuacuggauuaagagagaucaagauguugcagauaugaucuuguugguugagcauuugagucagaagguuacagu
cgccaaaacgauaacugcucaauucaaugaaauuaggucacaugcuccugaauugaaagccauucuuggacgagguacga
agccauggguuacguucgacagagcguguaacaugguugacguacuuguuaauucaggaaucacugaugaaggcuugcuc
aaacaagguuaugcaggaauuggcccuaaaaugaaggaagcaauugaaaaaaccuacgccgcgaucuugcaagaggagug
gaacgcuuuaaguuuguggcagcgcuugcaggcaagauacuacucauacaaggcacgacccucguauucaaaguauuuaa
agccgagcgcccucgcagauuuaaacauaguuuacgacuucucacugaaauauugugcacacgagguagggagagcaaug
cuugucccuuucagaucagcaagaagggcaggagagaagauccagaauagcgugacacagacgauuaggggagcgguugu
uaauaguugucaauauuuguuuagcgaugucgucagauuaguuaaugucauuuuaguuuuaaauuuucuaacaaguuugg
uuaaagugucccacucaauggcaauugaacacaagcguuugcaacuugaagaggcuaaggccaagaaagagaaagcauuu
gaucaauuagaacaacuguaccaacaguuguccauugaaaucaaagauaugccaacaguugcugaauuuuaugcguuugu
ugaugaaaagaaucccgaauugucugaaucugcucgaucgcuucuuggccaagguguucaauuucaagccaaaacagacg
gcgagaaaacaauggaacaagugauugcauucaugacauuguugaugaugcucuuugacacggauagaagcgauugucuu
uuuaggauucugaauaaauuuaaagggguuguuggcucaaucggucaaaauguauaucaucaaucucuugacgacguguc
agauuuauaugaagacaagcaacaaacaauugauuuugacauuagcguggaugauguaccucucaauggaccuguugaug
uuacguuugaggcuuggugggaugcucaacuaguuaaaaauaacguagugggucacuauaggauagguggagaauucaug
gaguucacaagagagaacgcagcagucauugcagcugaugucucacacagcgaacacacggaauucuuaauuaggggugc
gguagguagugggaagucaacugggcuuccuagucuguuaagugauagagguaguguccuuuuaauugaaccaacuagac
cccugugcgaaaauguaugcaagcaacucagaggcgaaccguuucauaagaguccgacucuuagaaugcgugggcuaaca
gcauuuggcucuaccccaaucacuaucaugacaaguggguuugcuuugcauuauuaugcccauaacauagaucaguugag
aacauuugauuucaucauuuuugaugagugucacguuguugaugcacaagcaauggcuuucuuuugucuuauacgcucau
augguguuuuaggcaaagucauaaaaguuuccgcgacgccucccgggcgcgaaucugaauucacaacacaacacccuguc
aaacuauccacugaagauaguuuaaguuuucaacagcugguuggaaacuuuggaaguggggcugugagcgacgugacuca
aaaagcagacaacauacugaucuauguagcaaguuacaacgagguugaucaauugagcaagaugauaauugauaaaggac
accucguaacaaaaguugaugggcggacuaugaaaguuggacgaacugaaauagaaacacgaggaacgaaagacaagaag
cauuucaucgucgcaacuaacauaauugaaaaugggguuacauuagauauugaugcugucguagauuuuggauuaaaagu
ugucccagaauuagauguagaaaauaggguaauaagauauagcaagaagccuauuaguuauggcgagcgcauacagagau
uagguagggucggucggcauaaaccaggguuugcucuucgaauuggucauacagagaagggaauucaagaaauuccagaa
auggcugcaacugaagcagcuuuccucuguuuugcauauggucucccgguuaugucucacaauguagguguuagcuuacu
cucaaaauguacaguuagacaggcuaggacaaugcuaaauuuugaaguuaguccuuucuuuauggcgcauuuaguaucua
guaaugguagcaugcacccaaagaucaaugauuugaugagucgauucaaacuuagggauagugaaauaccucuaaguucu
ucagcuauuccucauggcguuaacaccauuuggaucucggcucgagaauacgaaucaauagguauacaucugaguauacc
ugaggauacacgaguuccuuucgugaucaaggauauuccugagaaacuuuacauugaucuaugggaagcuauuaagauau
auaagcgugacauaacauuugguagaauaucuaguucaucagcaggaaaaauugcauacacucuuaggacugaugcguau
ucaauuccuagaaccauucugacaauagauagacuaauugcagccgagaaugcaaagcaugcgcacuucaaggcaaugac
uagcagauguagcauuucaucgaguuuuucguuguuaaaugucuuaaauucaauucaaaguagguaccuuguagaucauu
cuguagacaauauuaagaaauuacaagcagcaaaagcacaacuucagcaguuuagcaacagugugaaugaaggaaacaug
gagagguuaauucaggauuucagcgcaauaacaucaguuuaccaccagaguucagauggaagaucucauguaagcaaagc
ucuuggucuuaaagguaucuggaauaagcaagugcuuuguaaagauauacuuauuugcgguuuuucucucaucggaggag
ccgugaugauauaucaacauuucacuagccaaguucagaacaaaaguguguaccaucaaggauuuuccgcuagacaacga
caaaaauugcgauuuagacaagcuaaggacaugaagcuuggaaaagaagucuaugcagaugauggaaccauugaacauua
cuuuggagaagcuuauaaaaagaagggcaacaagaaaggaaagaugcacggaaugggggucaaaacaaggaaauucguug
caacguauggauuuaaaccugaagauuauucauacguuagauuuuuggacccuuuaacuggugaaacgauggacgagaac
ccacauguugaucuuaacuuaguccaagagcaguucggaaaaguucgcgaugacuacauagacgcugaucuucuuaacaa
gcaauugauugcgaucaguccuggaauaaaagcauacuauguuaggaacgccacaaaaacagcucuugagguagauuuga
cuccacacaacccgcugaaagugugugauaauaaacuaacaaucgcaggguuuccugauagagaauuugauuuacgacaa
acugggaaaccacgcgaaauugacguagauaaagugccaucagcuucaaaacaaagagugacauucgaaaguagaugccu
guuugcugggaugagaaauuauaguggcauaucaucuguuguuugccacuuaaagaacacaucaggaaaugguuguuccu
uguuugguguuggauauaauucauacaucaucacaaauagacaucuauuuaggaacaacgacggaacauuagugguucaa
ucucaacacgguaucuuucgagugaagaacacucuaacucucaaacuagcucccgucggcaaaacugacauggucauaau
caggaugccaaaagauuucccaccauuucauaguagggcucgauuuagagcaccucgaaccacugacaaaguuugcaugg
ugggaguugauuaccaggaaaaccauauuucaaguaaagucuccgacacaucuccaauuggagcuggugaaggugaguuu
gguggacacuggauaucaacaaaagacggugauugugggaaccccuuagucuguguuaacgauggauuuauaauuggaau
ucauaguuuaucgaauucggacaauucuaugaauuauuuugcuaaaaucccugaagauuuugaagaaaacuaucuuaaga
agauagauaauuuggaguggggaaaucauuggcgauacaauccuaaugaaaucuguuggggggcccuggaaaucaauaau
agucaacccgaggcuauauucaauguuagcaagaagauacauacauugggaguguaugaacaggcuagucaaaggugguu
auuugaccaacugcaugggaaccuuaaaggaguuuguucagcaaguaguaaccuaguuacuaaacauguugugaaaggac
caugcauguuauucaaucaauaucuugggugcaaugaagaggcugcaaauuuuuucaagccuuugaugggacacuacaug
aaaagcguucucagucgugaagcauaugcgaaggaucuccuuaaauaugcuagcgagauuaucguuggggaugucgauca
ugaaguguuugaggauagcguugaacaagucauugcauuacuagacgaacauggaggcuauggguuggaguauguaaccg
auagcgagacaauaauaucagcgcuaaacauggacgccgcugugggugcucuuuacacagggaagaagagaaaauauuuu
gaggauacaacugucaaggacagagaagaguuaguacaagcuagcugcaaaagauuauuugaaggaaagcuuggaguuug
gaauggcucauuaaaggcugaaaucagaccagcugagaaaguucuugcuaagaaaacucguucguucacugcagcacccc
uggacacauugcugggagccaaagugugcguugacgacuucaauaauugguuuuacagcaagaacaugacuugcccaugg
acaguuggaaugacgaaguucuauaaaggaugggacgaauuccuucgccuucucccagaaggcuggauauauugugaugc
agaugggucucaguuugauagcucauuaacgccauacuuacucaaugcagucuuacagauucgucugugggcaauggagg
acuggaguguuggugagcaaaugcuaagaaaucuauacagugaaauuauauacacacccauucuagccccugauggaacc
auugugaagaaauucaaaggaaacaauaguggacaaccgucuacuguuguagauaauacauugaugguuuuaaucacuau
guauuauucucucaggaaggcuggguauggggaaaaucaacaugaaguguguagauuuuucauaaauggagacgaucucg
uuauugcaguacauccugaucaugaaccuaugcucgacacguuucaagccucguuugcagaacuuggauugaaauaugac
uuuucaucgaggcacacagauagacaagaaaucugguucaugucacaccaagggauuuugaaggauaaccuguacauucc
aaaguuagagcaagaaagaauuguagccauacuugaaugggauaaggcaaagcuuccugagcaucgucuagaagcaauca
uggcugcaauuauugagucauggggucacgaagaccucacagagcagaucagaaaauuuuaccaguggguuuuggagcaa
gcacccuacaaugaguuagcuaagcuuggaaaggcaccauacauuucagaaguuggacugagaaauuuguacacaaauga
aagagcaagccccucugaacuagaagaguauuugacaaaauauuuugaggaagagaggggugacaguccugaauuguugg
uauaccaccaaucaaacucauugagcaguaaaagugucuaccaucaaucuagcgaaggaaagauugaugcagcagcgacc
caagcaaauaagaaaggaaaagacgucgaaagcgcugccaccgcgaaggaugacaaaaacaaggagguggaaaaaaagaa
agaaccagaccgagauguggacguggggagcucuggugcucuaucggucccgagaauaaaagcauucaaugauaaaauga
ugguuccuaaaugcagaggaaaagcaguacuuaaucuugagcauuuaauaaaguacaauccucaacagguuacucuuuca
aacacucgaucaacucaagaacaauuugauagaugguacgaaggaguuagccuugcauauggaaugaaugaucagcaaau
gucgauuaucaugaauggauuaauggucugguguauugaaaauggaacauccccagauauaucugguuccugggugauga
uggauggagacgugcaaguugaguaucccauccaaccauuaauugagaaugcagcgcccaccuucaggcagaucauggca
cauuuuagcaauuuagcugaagcauauauugcuaaaaggaauaugaccgagcguuauaugccacgauauggcuugaagag
aaauuugacugacaugagucucgcccgguuugcauuugacuucuacgagauuaacucaaagacuccagaacgagcgagag
aagcucauaugcaaaugaaagcggccgcucuuaggagugcgaaucgucgcuuguucgggauugauggcagugucaguaac
agggaugaaaacacggagaggcacacuguugaugacgucgauaguaauacucauucuuugcacggaaugaggaagugacc
ucgguuuaucuauuauuuaugagcccguauguuuagucucucuauuucguguaaccuuagugucagugugggugucccac
c
>PV-1263_ON456309
aacaacucaacacaacacauaacaaaacaacgcaaucaaacucacaaauuuuuaucgcacucuuaacauuuacaaagcaa
ucugcuagagguuaaagcacugcaaucugaaauggcuucaauuguuagcuacguuccaagaaaccaucugcauauuaaag
agaacagaacuagagguagugguuggacggagcaucgcuuacagagaaaggcugagaaugguaacacuaaguacuggaug
gaguaccaaguugauuuuggugcuaaaguucuguacuuuaugaugaaugcaagcgcugaugaggguagagauuuccugga
aaagacuaccaaacaacaagcugagguguucaacaacaccaggaagucaaugauuagucgucuggcauacgacuacacau
cggaggacuggugcugcacugaaugugacuacugcgcguucaauuucuucaaaaccugcccugaaugcaacaaaaaguau
uacuucuacgaauccaaucucuaucaauccauugaugaaguuugcgacuauuuugaugucacauacagugacauucaaaa
uaucggcuuggauuucaugaggcacgagauugaaaaggaggacagauuaaagaaggaguuugccucugcuguggaggcaa
guggaauugaucuugcuaacguauguauggaagaagauuccauuucuucuguggaaauggagguugaaaagguaucgucu
gaagagaugcaauuggacauugcaccagacagcauggaagucgauaaaauugcaucuuccacaauuaugaucggaaguau
ugaaaucccguugcccaucauugauguagauaugggaauucacgcugccacaccuaauguggaagaauuugucagugaca
ccgugcaaccaaucaacgaacucguugaaacagcgcuucauaucgcugagaaaaugguugaggaugggcaagcaaaaccc
auauaccguucgcgcaauguugauuucauacugaaaaaugcuaaacacaggguagauaagaggaaaguugcuaaugaaau
gcgcaaagaagagagaaaacaagcugauauuuucucuaaacuugagagagaucucaauuugucucauaggagaaggcauc
aagucaucaucaaaaaugugcauggaguguggaaguggaagaacaagaagaaagccaauguucgucaauuaguucauccc
ggucagguuaucacaaaaaucaacguugacuuuaccgagacgaaguuaggggaagcucugguuccuggaaccaaaacagc
aacgucaagaaaguugaagaaaccaaaaucguacugcaaggucaaaggcacuagugcaaagaaccacaucaugcgcgaac
uugggagaauuuguaagagaaacucuaugaaaguugaacuggucucgaaaagacaaguucgaagcgugcacuucaaggaa
ggucuagcuuaugugcgccugaagcacauggaccauaagagacauagaguggauuuaaacucaaacaaggaaauggauga
uuuguuugaaugguucgcgagcaagacuguuaagaauuucacgugcaaucacacacugcuaacuuuuggcucaagcggac
ugguguuuaagacaagggaccucaaaggaauuggaaggcaucguggacaauauuuuauaacacguggaagauaugaguca
aaacucaucgaugcgcguucaaagauaucgcaugauacagcacuuaaaauaagccacuacucagacauuccggaaagguu
uuggucaggguuuaaucaaucauucauuagacauagaaagccagucgaccauacuugcucaucggauuuggaugugaaga
cauguggagaaguugcagcuuuggucacuuugauucuguuuccaugucaucgaauuacauguaaaacuugcuugaaucau
gcaaaggaucgugucauuagugaaguuggggaagacauucgaugcgaacuugaaagacuucgaagcguccuggacgcuua
cggugguggauuuggucacguaucaacauugcuugaucaacucagcaaaguucucaaugcucagaaugguaaugacacug
auuucaaagaaauagcgagcaaaauugaugacagaacagaggcuccuuggaagcauuuaacaaacaucaacaauacucuc
auuaagggcucuucagccacaggccaagaguucucauccgcuacucgagagcuaagggaaguugugagguggcaccuaaa
gagaacggaaucaauucgagcaggaagugugaaagacuuuaggaacaaaagaucaggaaaagcucauuuuaacccugcuu
uauugugugauaaucaacuugacaagaauggaaacuucguguggggugaacgccaacaccacgccaaacgauuuuucuca
aacuauuucgagaagauugauccaagaaaagguuaugaguuuuacagcuuccgaaagaauccaaauggaguuaggaaaau
uggaauuggaaauuugcuguuuucgacaaauuuagaaaaauuuaggcagcaaaugaaaggagaacauguggaacaaggac
caauaacuaaagagugucuaucauuacgccacggaaauugggugcauccuuguuguuguguuacacuggaugauggacaa
ccacugcucagcgaaauuaaaaugccaacaaagaaccacauuguucuugggaacucaggagacccuaaguauguugacau
gcccgugcuugagucagauucaauguacauugcaaaggaaggguauuguuacaugaauauauuucuggcuaugcucguua
auaucccugaaggagaagcaaaggauuuuacuaagaagguucgagauuuaguuggugcgaaguuaggcaccuggccaacu
uugcgagauguggcaaccugugccaaccaacuaauacucucgcacccugaugcagcaaaugcugaacuuccucgcauuuu
aguggaucaugugcacaaaacaaugcauguaauugacucuuacggauccaucaauacgggauaucaugucuugaaagcaa
acacuguuaaucaacugauacaauucucaagggaaccgcuagauagcgaaaugaugcacuacuugguggguggugauaac
uuugauccgacaaagauuagcuuaaaucaauugaucaaggucaucuacaagccaacggaguuguauaaccuguuaaagga
ggaaccuuauuuaauaaccauagcgcucgaaucacccaguguuuugcucacuuuguuuaacaguggagcgguugaacagg
cacucacguacuggaucaagagggaccaagaugucguugacaugauaguucucguagagcauuuaugucagaaagucaca
guugcugagaccaucaaugcgcaauucaaugagaucacagcucaugcaccugaauugaaagcuguucuuggaagagcgau
gaaacccuggaucacauuugauagagccugcaacaugguugacguccucgucaaugcaagcauaacugaugagggacuau
ugaagcagggcuaugcuggcauugggccaaaaguucguguaucaauugaaaaaaccuacgccgcgaucuugcaagaggag
uggaacgcuuuaaguuuguggcagcguuggcggguaagauacuacucauacaaggcacaaccuucauauucaaaguauuu
aaagccgagcgcccucgcagauuuaaacauaguuuacgacuucucacugaaauauuguguacacgagguagggagagcag
cacucgucccuuugaagucagucaaaagagccggagggaaaguacauaacuacguucaggacacuauuaagaaggcugua
guugguaguugugaauaccuauuuagugauuuaauuagauuaguuaacauaguauuaauuuugaauuuucucacaagcau
aguuaaggcaacgcacucaauggugauagagcacaaaagacuucagagugaagaggccaaacaaaagaagggagaccaau
uugaccgauuggaacauuuguaucaaaaacucucaauugacauaaacgacaugccaacugugcaagaguuuuaugauuau
guggaugagaaagaaccagagcuggcagaaccagcaaggucucucuuaggucaaggagucaaguuccaagcaaagacaga
aaaugaaaagaccauggagcaagcaauugcuuuuaugaccuuacucaugaugcugauugacacugaaaggagcgauuguc
uauuuaggauacuaaauaaauuuaaaggagucguaggguccauugggcaaaaugucuaucaccaaucucuugaugauguc
uccgaccuguacgaggacaagcagcaaacaauugauuucgacguaagugucgaugauguaccuuugaacgggccaauuga
uguuacuuuugagacguggugggaugcucaauuaguuaagaauaauguaguugggcauuauaggauagguggcgaguuua
uggaauucacuagaaauaaugcugcaacuguugcggcagaugucucgcauagugaacauauggaguuucucauuagggga
gcuguagguagcgguaaauccaccaauuugccuaguuuacuuagugagaggggaaguguguuauugauugaaccaacaag
accauuaugugaaaaugucugcaaacaacucaggggugagcccuuuuacaagagcccaacucugagaaugcgcggacuaa
ccacauuugguucaaccccuauaaccauaaugacuagcgguuuugcuuuacauuacuacgcucauaauguagaucagcuu
agaauguuugacuucauacuauuugaugaaugccaugucguugaugcucaagcuauggcuuuauucugcuuaauaaagac
auacggaauuccgggaaaaauuuugaaaguuucagcaacuccaccagggagagaaucagaauucgagacacaacaccccg
ucaaauuguuaacagaggaaaaucuuagcuuucaacaauuaguugguaacuuuggaaguggugcuauuagugacguuacc
cagaaugcagauaguauucuuguguauguugcuagcuacaacgaaguagaucaauuaagcaaacuguugauugauaaagg
ccauauggucacaaaaguugaugggagaacaaugaaaguugguagaacugaaauugaaacaaagggaacaaaggagaaaa
agcauuucauuguugcaacgaacauaauugagaauggagucacacuagacauagaugcaguaguagauuucggucuuaaa
guuguuccugaguuagauguagagaauagagucauuagauauaguaagaaaccuauuaguuacggugaacgcauucagcg
uuuagguagaguaggucgccacaaaccaggagucgcacuuagaauaggucacacagaaaaaggaauucaagagauaccag
aaaugguagcaacugaagcagcuuuucugugcuuuaccuauggucuuccugucaugucacauaauguaggagucaguuua
cuaucaaagugcacggucagacaggcaaaaacaauguugcacuucgaaguuaguccuuucuuuauggcacauuuaguagc
uaguaacgguaguaugcacccaaaaaucaaugaacugaugugucgcuucaaguugagagauagcgaaauaccacucagcu
cugcggcaauuccgcauggagugaacaccaucugguuaucugcgcgugaguaugcagcuauuggugugcacuuaaguauc
ccggaggauacaagagugccuuucaucauaaaggacauacccgagaaacuguacauugauuuaugggaagcgguuaaagu
guauaagcgugacaucacguuuggcagaauuuccagcgcuucagcaggaaaaauugcauacacuuuacgaacugacgcau
acucaauaccuagaacuauauuaacaauagauagguuaauagcuucugaaaacgcaaaacaugcgcauuucaaagcaaug
acaaguaaguguaguauuucaucaaguuuuuccuuacuuaacguguuaaauucaauucaaaguagauaccuaguagauca
cucaguagacaacauuaagaaauuacaagcagcaaaagcccagcuucagcaguucaguaacaguguuaaugagggaaaca
uggagagauuaauacaagacuuuggagcaauuuccucuguuuaucaucaaggagcagauggcagaguacauguaaguaaa
gcucuugguuuaaaagguguuuggaacaagcaaguuuugugcaaagacauauugauuuguggcuucuccuuaguuggugg
ggccaugaugauauaucagcacuuuacgaaacagauucaaaacaagaguguguaccaucaaggguuuucugcacgacaaa
gacaaaaacugagauuuaggcaagcuaaggaugucaagcucggaaaggaaauauacgcggacgauggaacuauugaacau
uauuuuggagaagcguauaagaagaaaggaaauaagaaaggucgcaugcauggaaugggaguaaaaacacguaaauuugu
ugccacauauggguuuaaaccugaagauuacucuuacguucguuucuuggauccauugacaggagaaaccauggaugaaa
auccacagguagaucuuaacuugguucaagaacauuucggaaaagugcgugacgacuauauagaugccgauuugcuugac
aaacaacucauagcuauaaguccuggaauuaaagcuuacuacguccggaacgcaaccaaaacagcgcuugaaguugacuu
gacaccucauaugccuuugaagguuugugacagaaaguuaacuaucgcaggauuuccggaccgcgaauuuaaucuacggc
aaacuggcgaagcgcgccaaauugaugcugagaaagugccgccagcagcgaaacagcaaguuacuuuugagaguaggugc
uuauuugcugggaugagaaauuacaguggcauuacuucugugguuugccaccuuagaaacacuucugggaauggauguuc
uuuguaugguguuggauauaauucguacaucauuaccaacaggcauuuguuucggcagaaugauggagaauugacaguca
aaucccagcacggaaucuucaagguuaagaauacaacaacucucaaacuagcuccaguuggcaagacagacaugguaaua
aucaggaugccaaaagauuucccaccauuucauaguagagcucgcuuucgagcuccaaaauccacugacaaaguguguau
gguugggguggacuaucaagaaaaucacaccucgagcaaagucucagauacaucaccaaucggggaaggugaaggagaau
uuggaggacacuggauaucaacgagggauggugacuguggaaaucccuuagugugcgugagugauggauucauaauugga
auucauaguuuauccaauucggauaauucuaugaauuacuuugcuaaaauucccgaaaacuucgaagaaaauuaccuuaa
aaagauagagaaguuggcauggggaaaucacuggcgcuauaauccaaacgaaauuuguuggggagccuuagaaaucaaua
acagccagccugaagcgaucuucaauguuaguaagaaaauucacacacucgaaguguaugagcaggcaggacaaaagugg
cucuucaaucaauuacacggcaacuuaaaaggaauuugugaagcuaacagcaacuuaguuacuaagcauguuguuaaagg
accauguauguuguucacucaauaucucggauguaaugccgaggcagaaaaauucuucaggccacuaauggggcauuaca
ugaagaguguucucagucgugaagcauacaccaaagaucuccuuaaguaugccagugaaauugucguuggagaaguggau
caugaaauauuugaaaccagugucgaacaaguucucgcauuacuugaugagcauggaggcuauggguuggaguauguaac
cgauagcgaaacaauuaucucggcucucaacauggacgcagcgguuggggcccuguacacaggcaagaagcgcaaguauu
uugaaaauacaacugugaaagagagagaagauuuaguucaaaccaguuguaaacgccuguucgaaggaaaacucggugua
uggaaugguucgcuuaaggcagaguuaagaccagcagaaaaaguucuugccaagaaaaccagaucguucacggcagcucc
acuugauacucuucuuggugcgaaaguguguguagaugauuuuaacaauugguuuuauagcaagaauauggugugccccu
ggacuguuggaaugacaaaauuuuacagagguugggaugaauuccuacgauugcuuccagaagguuggguuuauugugau
gcugacggaucucaauuugacagcucucuaaccccauaccuauuaaaugcaguguugcagauucggcucugggccaugga
agauugggauguaggagaacaaaugcugcggaauuuauauagugagaucauauauacaccaauuuuggcucccgauggaa
cuauugucaaaaaguucaaagggaacaauagugggcagccuucaaccgucguagacaacacauugaugguuuuaaucaca
auguuuuacgcgaucaggaaagcuggcuacgauggugaucacuaugauauauguaaauucuucaucaauggagaugaucu
cauaauugcaguacacccugagcaugagaagaugcuugauacauuccagucaucuuuugccgaacuaggacuuaaauaug
auuuuucaucaagacacagagaucggcaggauauuugguuuaugucucaccagggcguucugaaagaugauuuguacauu
ccaaaacuugaaaaggaaagaauaguugcuauacuugaaugggauaaggcgaaguuaccugaacaucgcuuggaggcuau
aauggcaucuauuauugaaucguggggucaugaggaguuaacagagcacauuagaaaauucuaccaauggguucuagaac
aggcaccauacaaugagcuggcuaaacuuggaaaagcaccuuacauaucugagguuggauuaagaaaccuguacacuaau
gagaaagcgagccccucugagcuugaagaguacuuaacaaaguauuucgacgaagaaagaggcgauuguccagaauuagu
uguauaccaucaaucaaauucugugaggagcaaacaaguguaccaucaaucuaaugaagggaagauagaugcagcagcca
cucaggagagaaguaagaaaggaaaggauguugagagugucgacucgauaaaagaaaaagaaaaggaaaaagagagagac
caagaccgagauguggacguugggagcucuggugcucucucaguuccgcgaaugaaagcauucaaugauaaaaugaugau
ucccaaauuuaaagggaaagcaauucuaaacuuagaacaucuaauucaguacaauccacagcagguuaaucuaucuaaua
caagguccucucaagagcaauuugagagaugguaugaaggagucaagcuugcguauggaaugacugaugcacaaaugcaa
aucaucaugaauggauuaauggucugguguauugagaauggcacauccccagacauaucuggaucuugggugaugaugga
uggagacgugcaagucgaguaucccauccagccauuaauugaaaaugcagcgcccaccuucaggcaaaucauggcacauu
uuagcaacuuagcugaggcuuauauugcuaaacggaacaugacagaacgauauaugccacgauacggccugaagaggaau
uugacugacaugagucucgcccgguuugcauuugacuucuaugaaauaaauucaaagacgccugaaagggcacgugaagc
ucacaugcagaugaaagcggccgcauugcguaaugcgaaccgucgcuuauuugggauugacggcagugucaguaacaggg
augaaaacacggagaggcacacuguggaggacguugacaguaauacucauucccugcacgggaugaggaagugaccucgg
uuuaucuauuauuuauaagcccguauguuuagucucucuaguuuauguguaaacuuagugucagugugggugucccaccu
auauacuaugugucagugagggugucccuccuuguuccguaagcuagccgaguuucuugagccuuugugcaguguggccg
cgccaugug
