# Supplementary material for: High molecular diversity of full-length genome sequences of zucchini yellow fleck virus from Europe
Source: Arch Virol. 2022 Aug 9;167(11):2305–10. doi: 10.1007/s00705-022-05558-9 (PMC9556397; doi:10.1007/s00705-022-05558-9)
Supplement: Supplementary file 4 — Supplementary file4 (XLSX 11 KB) [file 705_2022_5558_MOESM4_ESM.xlsx]

## Sheet: Tabelle1
			TableS1 Overview of the sequencing platform, generated raw reads, reads mapped to assembled genome, and mean coverage of each zucchini yellow fleck isolate assembled in this study
			DSMZ accession	Sequencing Platform	No. of reads	Assembled genome (nt)	Mapped reads	Mean coverage
			PV-0379	MiSeq	3,789,066	10.283	40.643	656.1
			PV-1256	NextSeq	880.5	10.278	1.759	24.3
			PV-1257	NextSeq	1,651,784	10.293	14.766	201.6
			PV-1258	NextSeq	1,498,918	10.161	1.477	20.4
			PV-1263	NextSeq	1,184,138	10.249	6.243	85.6
			PV-1248	NextSeq	7,634,018	isolate #1 - 10,325	22.376	287.7
						isolate #2 - 10,319	39.216	507.7
