# Supplementary material for: High molecular diversity of full-length genome sequences of zucchini yellow fleck virus from Europe
Source: Arch Virol. 2022 Aug 9;167(11):2305–10. doi: 10.1007/s00705-022-05558-9 (PMC9556397; doi:10.1007/s00705-022-05558-9)
Supplement: Supplementary file 5 — Supplementary file5 (XLSX 12 KB) [file 705_2022_5558_MOESM5_ESM.xlsx]

## Sheet: Tabelle1
	Table S2 Pairwise comparison of nucleotide (nt) and amino acid (aa) sequence identities (%) of the polyprotein and genes among the zucchini yellow fleck virus (ZYFV) isolates
	characterized in this work and the closely related potyviruses papaya ringspot virus (PRSV, NC_001785) and zucchini tigré mosaic virus (ZTMV, NC_023175). Given the high identity
	of the sequences from PV-0379 and PV-1258 (see text) the pairwise alignment between these two isolates was not considered in this table. The sequences were aligned using Clustal-Omega implemented in Geneious Prime®
	Genomic region	Identity
		Among ZYFV		ZYFV vs. PRSV		ZYFV vs. ZTMV
		% nt	% aa	% nt	% aa	% nt	% aa
	Polyprotein	75.4-82.8	83.6-92.9	61.5-62.0	61.9-62.0	61.7-62.3	62.9-63.4
	P1	60.6-71.8	56.3-73.1	41.5-43.1	27.7-29.5	42.2-43.5	30.1-32.7
	HC-Pro	78.3-81.5	92.7-96.9	68.7-69.5	74.8-75.7	67.8-68.5	75.0-77.0
	P3	74.5-82.0	77.7-96.5	55.5-57.7	50.7-51.8	57.2-59.7	53.1-56.3
	6K1	75.6-84.6	90.3-98.0	62.8-68.5	59.6-65.3	63.4-70.5	61.5-65.3
	CI	77.7-84.3	88.8-98.1	65.1-66.9	71.3-72.1	65.2-66.2	70.5-71.8
	6K2	73.6.-83.6	80.7-94.7	50.8-59.0	45.6-50.8	55.5-57.3	47.3-50.8
	VPg	76.1-85.9	87.3-96.8	66.4-67.9	70.3-73.0	64.9-68.6	72.4-74.6
	NIa-Pro	79.8-85.8	91.5-97.8	66.3-68.6	68.9-69.7	65.8-68.6	68.9-70.5
	NIb	77.8-85.3	89.3-96.4	69.1-70.1	74.8-77.0	70.0-71.5	75.2-76.5
	CP	80.8-91.5	88.4-97.8	64.3-66.7	62.7-64.1	66.2-68.0	65.0-66.0
