# Supplementary material for: High molecular diversity of full-length genome sequences of zucchini yellow fleck virus from Europe
Source: Arch Virol. 2022 Aug 9;167(11):2305–10. doi: 10.1007/s00705-022-05558-9 (PMC9556397; doi:10.1007/s00705-022-05558-9)
Supplement: Supplementary file 6 — Supplementary file6 (XLSX 11 KB) [file 705_2022_5558_MOESM6_ESM.xlsx]

## Sheet: S4
		Table S3 Predicted cleavage sites of the polyprotein of the zucchini yellow fleck virus isolates assembled in this study
		ZYFV*	GenBank Accession	Cleavage site
				P1/HC-Pro	HC-Pro/P3	P3/6K1	6K1/CI	CI/6K2	6K2/VPg	VPg/NIa-Pro	NIa-Pro/NIb	NIb/CP
		PV-0379	ON456303	IQQY/T	YLVG/G	VQFQ/A	VYHQ/S	VYHQ/S	VYHQ/G	VTFE/S	VYEQ/A	VYHQ/S
		PV-1248 isolate #1	ON456304	IQHY/T	YLVG/G	VQFQ/A	VYHQ/S	VYHQ/G	VYHQ/G	VTFE/S	VYEQ/A	VYHQ/S
		PV-1248 isolate #2	ON456305	IKHY/T	YLVG/G	VQFQ/A	VYHQ/S	VYHQ/G	VYHQ/G	VTFE/S	VYEQ/A	VYHQ/S
		PV-1256	ON456306	IAHY/S	YLVG/G	VQFQ/A	VYHQ/S	VYHQ/G	VYHQ/G	VTFE/S	VYEQ/A	VYHQ/S
		PV-1257	ON456307	IHHY/T	YLVG/G	VQFQ/A	VYHQ/S	VYHQ/S	VYHQ/G	VTFE/S	VYEQ/A	VYHQ/S
		PV-1258	ON456308	IQQY/T	YLVG/G	VQFQ/A	VYHQ/S	VYHQ/S	VYHQ/G	VTFE/S	VYEQ/A	VYHQ/S
		PV-1263	ON456309	ISHY/S	YLVG/G	VKFQ/A	VYHQ/S	VYHQ/G	VYHQ/G	VTFE/S	VYEQ/A	VYHQ/S
		*DSMZ Plant Virus Collection accession
