# Supplementary material for: High molecular diversity of full-length genome sequences of zucchini yellow fleck virus from Europe
Source: Arch Virol. 2022 Aug 9;167(11):2305–10. doi: 10.1007/s00705-022-05558-9 (PMC9556397; doi:10.1007/s00705-022-05558-9)
Supplement: Supplementary file 7 — Supplementary file7 (XLSX 12 KB) [file 705_2022_5558_MOESM7_ESM.xlsx]

## Sheet: Tabelle1
Table S4 Primers used for verification of the genome sequence of zucchini yellow fleck virus PV-1248 (isolate #1 and #2) by Sanger sequencing. Amplification products were obtained by RT-PCRs using the Superscript IV reverse transcriptase (Thermo Fisher Scientific )
and a Phusion High-Fidelity PCR kit (Thermo Fisher Scientific), or the SuperScript One-Step RT-PCR System with Platinum Taq DNA Polymerase kit (Thermo Fisher Scientific), according to manufacturer´s instructions
Isolate	Primer Name	5´ > 3´ sequence
PV-1248 #2	P1-for	TCAACATTTCAAATGGCATCA
	1790rev	CGAATGAAGGACTGATTGAA
	1690for	GGTATGAATCAAAGCTCATC
	2400rev	GATTTCATTAAACTGAGCCTC
	3300for	GATCAAGCGAGATCAAGAC
	5100rev	CTTAGTTGGTCAACTTCGT
	5050for	GGAGCCGTTAGCGACATAA
	6800rev	TAAGGGATTGTGAGGTGTCA
	6750for	CTTAACAAGCAATTGATTGCAAT
	8650rev	AACCATCAACGTATTGTCAAC
	8550for	ATTTACACACCTATTCTTGCA
	9300for	AAGTGTGTACCATCAATCAAG
	CP-rev	GCACTTTACCTTCTCATTCC
PV-1248 #1	P1_for	GAGTGTGATACGAAATACCTTT
	P1_rev	ATTTTCTCGATGATTCTCTCAC
