# Supplementary material for: High molecular diversity of full-length genome sequences of zucchini yellow fleck virus from Europe
Source: Arch Virol. 2022 Aug 9;167(11):2305–10. doi: 10.1007/s00705-022-05558-9 (PMC9556397; doi:10.1007/s00705-022-05558-9)
Supplement: Supplementary file 8 — Supplementary file8 (XLSX 21 KB) [file 705_2022_5558_MOESM8_ESM.xlsx]

## Sheet: Tabelle1
	Table S5 Overview of the dN/dS ratios calculated on the polyprotein ORF and on each gene of the zucchini yellow fleck virus (ZYFV) genomes using DnaSP v. 6.12.03 [39]
	Polyprotein ORF								P1
		PV-1248 #2	PV-1248 #1	PV-1256	PV-1257	PV-1258	PV-1263			PV-0379	PV-1248 #2	PV-1248 #1	PV-1256	PV-1256	PV-1258
	PV-1248 #2								PV-0379
	PV-1248 #1	0.0296444							PV-1248 #2	0.573112
	PV-1256	0.0395598	0.0361858						PV-1248 #1	0.489426	0.383026
	PV-1257	0.0357418	0.0393306	0.0401982					PV-1256	0.513267	0.433581	0.41336
	PV-1258	0.0348404	0.0305466	0.0398237	0.0439408				PV-1257	0.592389	0.466415	0.500498	0.513575
	PV-1263	0.0417582	0.0427725	0.03655	0.0342586	0.0221866			PV-1258	0.258065	0.567919	0.484926	0.520429	0.585347
	PV-0379	0.034808	0.030617	0.0394667	0.0436633	0.03125	0.0216245		PV-1263	0.566312	0.493812	0.60625	0.501914	0.50036	0.561625
	HC-Pro								P3
		PV-0379	PV-1248 #2	PV-1248 #1	PV-1256	PV-1256	PV-1258			PV-0379	PV-1248 #2	PV-1248 #1	PV-1256	PV-1256	PV-1258
	PV-0379								PV-0379
	PV-1248 #2	n.a.							PV-1248 #2	0.0553438
	PV-1248 #1	n.a.	n.a.						PV-1248 #1	0.0671542	0.0224931
	PV-1256	n.a.	0.00559845	n.a.					PV-1256	0.0600263	0.0527832	0.0493283
	PV-1257	0.00768584	n.a.	0.0104252	n.a.				PV-1257	0.0622285	0.0350773	0.0376569	0.049389
	PV-1258	-	n.a.	n.a.	n.a.	0.00914477			PV-1258	-	0.0553438	0.0671542	0.0600263	0.0622285
	PV-1263	n.a.	n.a.	n.a.	n.a.	n.a.	n.a.		PV-1263	0.0641271	0.0633188	0.106566	0.105641	0.0780624	0.0641271
	6K1								CI
		PV-0379	PV-1248 #2	PV-1248 #1	PV-1256	PV-1256	PV-1258			PV-0379	PV-1248 #2	PV-1248 #1	PV-1256	PV-1256	PV-1258
	PV-0379								PV-0379
	PV-1248 #2	n.a.							PV-1248 #2	0.0122675
	PV-1248 #1	n.a.	0.00657311						PV-1248 #1	0.010885	0.0078125
	PV-1256	0.0326774	n.a.	n.a.					PV-1256	0.0169758	0.0167189	0.0144649
	PV-1257	0.0132929	n.a.	n.a.	0.0310207				PV-1257	0.017201	0.013595	0.0231915	0.0189431
	PV-1258	-	n.a.	n.a.	0.0326774	0.0132929			PV-1258	-	0.0125039	0.0110282	0.0172981	0.0173945
	PV-1263	n.a.	n.a.	n.a.	n.a.	n.a.	n.a.		PV-1263	n.a.	0.0255051	0.0287148	n.a.	n.a.	n.a.
	6K2								VPg
		PV-0379	PV-1248 #2	PV-1248 #1	PV-1256	PV-1256	PV-1258			PV-0379	PV-1248 #2	PV-1248 #1	PV-1256	PV-1256	PV-1258
	PV-0379								PV-0379
	PV-1248 #2	n.a.							PV-1248 #2	0.0134586
	PV-1248 #1	0.0825642	0.0304915						PV-1248 #1	n.a.	0.0211873
	PV-1256	0.0379216	0.0319401	0.0252168					PV-1256	n.a.	0.0151158	0.0227005
	PV-1257	n.a.	0.034104	0.0530741	0.0189992				PV-1257	0.00892511	n.a.	n.a.	0.0182989
	PV-1258	-	n.a.	0.0825642	0.0379216	n.a.			PV-1258	-	0.0134586	n.a.	n.a.	0.00892511
	PV-1263	0.0443296	0.0239208	n.a.	n.a.	0.0350257	0.0443296		PV-1263	n.a.	0.0302794	n.a.	n.a.	n.a.	n.a.
	NIa-Pro								NIb
		PV-0379	PV-1248 #2	PV-1248 #1	PV-1256	PV-1256	PV-1258			PV-0379	PV-1248 #2	PV-1248 #1	PV-1256	PV-1256	PV-1258
	PV-0379								PV-0379
	PV-1248 #2	0.0247981							PV-1248 #2	0.015599
	PV-1248 #1	0.0171794	0.0142917						PV-1248 #1	0.0167665	0.0178479
	PV-1256	n.a.	0.0156235	0.0106674					PV-1256	0.0301532	0.0178947	0.0145017
	PV-1257	0.0156235	0.030662	0.0164542	0.00852397				PV-1257	0.0297366	0.0224074	0.0156441	0.0268826
	PV-1258	-	0.0247981	0.0171794	n.a.	0.0156235			PV-1258	-	0.0161556	0.0167665	0.0301532	0.0308435
	PV-1263	0.0234041	0.0288043	0.019749	0.0230368	0.0129834	0.0234041		PV-1263	n.a.	0.0284834	0.015351	0.0206174	0.0319317	n.a.
	CP								PIPO
		PV-0379	PV-1248 #2	PV-1248 #1	PV-1256	PV-1256	PV-1258			PV-0379	PV-1248 #2	PV-1248 #1	PV-1256	PV-1256	PV-1258
	PV-0379								PV-0379
	PV-1248 #2	0.0368056							PV-1248 #2	0.487789
	PV-1248 #1	0.0231073	0.0238044						PV-1248 #1	0.389126	0.306649
	PV-1256	0.0458518	0.0520463	0.0527555					PV-1256	0.548387	0.76	0.716654
	PV-1257	0.0602073	0.0502696	0.0662296	0.0436557				PV-1257	0.520356	0.325949	0.367113	0.766578
	PV-1258	-	0.0360468	0.0226101	0.0468178	0.0589372			PV-1258	-	0.487789	0.389126	0.548387	0.520356
	PV-1263	0.064369	0.0579439	0.0478622	0.0636905	0.0712892	0.0657709		PV-1263	0.365093	0.374382	0.654303	0.66747	0.371835	0.365093
	n.a.: not applicable; the Jukes and Cantor correction could not be computed
	-: due to dN and/or dS values = 0
		6K2
		PV-0379
		PV-1248 #2	n.a.
		PV-1248 #1	0.0825642	0.0304915
		PV-1256	0.0379216	0.0319401	0.0252168
		PV-1257	n.a.	0.034104	0.0530741	0.0189992
		PV-1258	-	n.a.	0.0825642	0.0379216	n.a.
		PV-1263	0.0443296	0.0239208	n.a.	n.a.	0.0350257	0.0443296
		CP
		PV-0379
		PV-1248 #2	0.0368056
		PV-1248 #1	0.0231073	0.0238044
		PV-1256	0.0458518	0.0520463	0.0527555
		PV-1257	0.0602073	0.0502696	0.0662296	0.0436557
		PV-1258	-	0.0360468	0.0226101	0.0468178	0.0589372
		PV-1263	0.064369	0.0579439	0.0478622	0.0636905	0.0712892	0.0657709
	CI
	PV-0379
	PV-1248 #2	0.0122675
	PV-1248 #1	0.010885	0.0078125
	PV-1256	0.0169758	0.0167189	0.0144649
	PV-1257	0.017201	0.013595	0.0231915	0.0189431
	PV-1258	-	0.0125039	0.0110282	0.0172981	0.0173945
	PV-1263	n.a.	0.0255051	0.0287148	n.a.	n.a.	n.a.
	Nib
	PV-0379
	PV-1248 #2	0.015599
	PV-1248 #1	0.0167665	0.0178479
	PV-1256	0.0301532	0.0178947	0.0145017
	PV-1257	0.0297366	0.0224074	0.0156441	0.0268826
	PV-1258	0	0.0161556	0.0167665	0.0301532	0.0308435
	PV-1263	n.a.	0.0284834	0.015351	0.0206174	0.0319317	n.a.
		PIPO
		PV-0379
		PV-1248 #2	0.487789
		PV-1248 #1	0.389126	0.306649
		PV-1256	0.548387	0.76	0.716654
		PV-1257	0.520356	0.325949	0.367113	0.766578
		PV-1258	-	0.487789	0.389126	0.548387	0.520356
		PV-1263	0.365093	0.374382	0.654303	0.66747	0.371835	0.365093
		VPg
		PV-0379
		PV-1248 #2	0.0134586
		PV-1248 #1	n.a.	0.0211873
		PV-1256	n.a.	0.0151158	0.0227005
		PV-1257	0.00892511	n.a.	n.a.	0.0182989
		PV-1258	-	0.0134586	n.a.	n.a.	0.00892511
		PV-1263	n.a.	0.0302794	n.a.	n.a.	n.a.	n.a.
